# Supplementary material for: {2-[2-(Ethyl­amino)ethyl­imino­meth­yl]-5-methoxy­phenolato}(thio­cyanato-κN)­copper(II)
Source: Acta Crystallogr Sect E Struct Rep Online. 2010 Mar 17;66(Pt 4):m419. doi: 10.1107/S1600536810009402 (PMC2984064; doi:10.1107/S1600536810009402)
Supplement: Supplementary file 2 [file e-66-0m419-Isup2.hkl]

# 
# h,k,l, Fc-squared, Fo-squared, sigma(Fo-squared) and status flag 
# 
data_I
_shelx_title ' 1 in P2(1)/c' 
_shelx_refln_list_code          4 
_shelx_F_calc_maximum      212.82 
_exptl_crystal_F_000       708.00 
_reflns_d_resolution_high  0.7710 
 
loop_ 
 _symmetry_equiv_pos_as_xyz 
 'x, y, z' 
 '-x, y+1/2, -z+1/2' 
 '-x, -y, -z' 
 'x, -y-1/2, z-1/2' 
 
_cell_length_a    12.2961 
_cell_length_b    10.5820 
_cell_length_c    12.4802 
_cell_angle_alpha  90.000 
_cell_angle_beta  113.810 
_cell_angle_gamma  90.000 
 
_shelx_F_squared_multiplier     1.000 
 
loop_ 
 _refln_index_h 
 _refln_index_k 
 _refln_index_l 
 _refln_F_squared_calc 
 _refln_F_squared_meas 
 _refln_F_squared_sigma 
 _refln_observed_status 
   1   0   0    19081.80    18223.20    377.23 o 
   2   0   0    11545.06    10721.31    154.92 o 
   3   0   0     3951.41     4462.92     68.71 o 
   4   0   0     1795.38     1975.03     35.37 o 
   5   0   0     3315.77     3050.76     52.69 o 
   6   0   0      537.95      406.31     18.76 o 
   7   0   0     4538.45     4222.99    104.21 o 
   8   0   0     3358.16     3184.57     85.97 o 
   9   0   0     1382.21     1309.36     49.50 o 
  10   0   0      513.27      478.31     32.83 o 
  11   0   0       43.64       59.40     22.40 o 
  12   0   0       15.54        2.61     21.36 o 
  13   0   0       33.53       29.18     25.01 o 
  14   0   0        1.06       15.63     25.01 o 
   1   1   0     1932.13     1767.32    435.85 o 
   2   1   0     2338.01     2337.92     30.48 o 
   3   1   0      555.38      601.66     10.29 o 
   4   1   0       24.38       50.12      4.13 o 
   5   1   0      678.64      618.29     12.41 o 
   6   1   0      144.75      104.85      4.78 o 
   7   1   0      633.14      527.49     11.65 o 
   8   1   0       18.79       15.42     10.50 o 
   9   1   0       85.80       94.31     21.10 o 
  10   1   0      213.87      184.18     34.13 o 
  11   1   0       73.51       67.85     16.21 o 
  12   1   0       94.91       78.99     17.68 o 
  13   1   0       15.91       30.80     17.50 o 
  14   1   0       24.17       11.98     26.57 o 
   1   2   0      136.23      144.40      5.02 o 
   2   2   0     5669.21     6200.42     91.45 o 
   3   2   0      163.20      173.02      5.15 o 
   4   2   0        2.13       -0.49      3.23 o 
   5   2   0     1692.37     1602.92     39.35 o 
   6   2   0      155.64      152.16      9.18 o 
   7   2   0        0.16       -3.39      7.37 o 
   8   2   0      506.86      500.19     20.63 o 
   9   2   0        0.51        0.21     10.86 o 
  10   2   0       77.36       60.55     14.92 o 
  11   2   0        5.40      -15.95     29.70 o 
  12   2   0        3.89       -2.80     14.89 o 
  13   2   0       78.40       51.92     22.14 o 
   1   3   0     3827.13     4152.85     45.44 o 
   2   3   0     7080.35     7579.38     71.03 o 
   3   3   0     1550.37     1415.78     16.93 o 
   4   3   0     2042.30     1929.24     32.95 o 
   5   3   0     1669.31     1542.11     34.67 o 
   6   3   0     3386.15     3235.97     48.08 o 
   7   3   0      809.71      791.87     24.68 o 
   8   3   0      152.10      145.15     20.32 o 
   9   3   0      818.04      836.66     34.13 o 
  10   3   0       52.10       43.76     14.15 o 
  11   3   0      101.21       98.76     35.95 o 
  12   3   0       49.80       55.32     17.67 o 
  13   3   0       53.30       33.35     18.79 o 
   0   4   0     1141.89      819.07     25.79 o 
   1   4   0     2208.07     1805.03     23.48 o 
   2   4   0      274.29      268.39      6.33 o 
   3   4   0     1646.71     1835.34     21.63 o 
   4   4   0       35.21       33.28      3.65 o 
   5   4   0        9.19        9.70      3.27 o 
   6   4   0      732.03      712.98     30.26 o 
   7   4   0     1370.74     1138.38    455.38 o 
   8   4   0      649.69      693.54     36.73 o 
   9   4   0      336.14      324.74     37.51 o 
  10   4   0      540.14      534.06     36.99 o 
  11   4   0       56.12       39.59     15.95 o 
  12   4   0        1.79       -2.07     21.62 o 
  13   4   0       10.81       -4.94     36.47 o 
   1   5   0      250.79      253.05      7.84 o 
   2   5   0     1402.09     1599.19     22.80 o 
   3   5   0     1530.90     1474.10     21.86 o 
   4   5   0     5114.20     4940.43     87.76 o 
   5   5   0     1037.07     1031.79     34.72 o 
   6   5   0      718.76      689.74     23.38 o 
   7   5   0        0.48       10.59      9.93 o 
   8   5   0      691.56      667.44    322.52 o 
   9   5   0       56.21       53.06     13.88 o 
  10   5   0       41.26       11.48     26.41 o 
  11   5   0      155.91      137.43     38.66 o 
  12   5   0       32.23       29.62     22.70 o 
  13   5   0       40.88       34.16     26.99 o 
   0   6   0      268.33      215.38     11.23 o 
   1   6   0       39.14       45.08      4.95 o 
   2   6   0     1039.73     1167.63     19.55 o 
   3   6   0      213.51      221.27      9.33 o 
   4   6   0      243.73      234.29      9.10 o 
   5   6   0       73.74       68.49      8.76 o 
   6   6   0      268.34      328.85     18.38 o 
   7   6   0      994.72      960.13     30.38 o 
   8   6   0      282.03      323.97     20.91 o 
   9   6   0       86.80      105.41     19.80 o 
  10   6   0        1.62        1.21     12.83 o 
  11   6   0       55.16       47.38     23.97 o 
  12   6   0        7.92       -1.18     27.97 o 
  13   6   0        7.64      -81.28    178.19 o 
   1   7   0        3.25       43.96     18.84 o 
   2   7   0     1235.83     1234.40     21.36 o 
   3   7   0     1560.13     1538.82     24.93 o 
   4   7   0     2022.11     2053.40     30.63 o 
   5   7   0     1249.03     1193.69     26.95 o 
   6   7   0      345.35      377.52     20.39 o 
   7   7   0      124.83      117.76     15.79 o 
   8   7   0       59.34       39.54     13.77 o 
   9   7   0       13.03        9.47     29.96 o 
  10   7   0      149.40      121.06     19.06 o 
  11   7   0        7.74       10.62     16.53 o 
  12   7   0       52.52       14.59     23.97 o 
   0   8   0     1016.58     1004.45     27.94 o 
   1   8   0      874.95      866.18     18.17 o 
   2   8   0     1013.51      948.73     19.22 o 
   3   8   0      470.24      452.22     19.78 o 
   4   8   0       42.02       48.57      8.81 o 
   5   8   0      141.04      155.89     12.79 o 
   6   8   0      506.67      465.14     22.83 o 
   7   8   0      146.22      166.70     18.10 o 
   8   8   0      234.44      267.23     36.99 o 
   9   8   0      273.24      296.68     64.61 o 
  10   8   0      176.87      199.02     27.35 o 
  11   8   0        1.23      -24.97     15.29 o 
   1   9   0        4.38       -0.64      5.10 o 
   2   9   0        1.77        1.21      5.09 o 
   3   9   0       78.24       80.39      8.24 o 
   4   9   0      125.17      155.11     13.10 o 
   5   9   0       32.18       40.30     10.19 o 
   6   9   0        5.73       -7.88     10.98 o 
   7   9   0       22.05       17.82     22.93 o 
   8   9   0        4.26       -4.34     19.28 o 
   9   9   0        0.03      -12.99     22.67 o 
  10   9   0        4.07       -1.33     16.20 o 
   0  10   0      330.51      336.95     26.57 o 
   1  10   0      257.13      261.57     13.27 o 
   2  10   0       72.41       54.84      8.32 o 
   3  10   0       13.85       -2.96      7.88 o 
   4  10   0      187.68      171.31     14.51 o 
   5  10   0       63.27       95.88     12.83 o 
   6  10   0        6.48      -19.25     18.76 o 
   7  10   0        1.59      -13.93     15.63 o 
   8  10   0       24.33        0.00     15.09 o 
   9  10   0       34.95       50.47     17.80 o 
   1  11   0       16.25       26.34      7.88 o 
   2  11   0      314.70      295.25     15.00 o 
   3  11   0      625.13      563.69     21.62 o 
   4  11   0      268.60      313.46     19.08 o 
   5  11   0      222.52      256.92     28.66 o 
   6  11   0       95.77      130.19     19.80 o 
   7  11   0       38.34       23.58     17.27 o 
   8  11   0       29.85       41.16     25.01 o 
   0  12   0      198.26      177.46     19.12 o 
   1  12   0      163.13      174.12     13.38 o 
   2  12   0      262.34      258.87     17.98 o 
   3  12   0       48.80       50.64     12.24 o 
   4  12   0        0.29      -11.58     14.47 o 
   5  12   0       19.66        0.55     15.65 o 
   6  12   0       47.51       72.42     25.01 o 
   1  13   0        3.44       -3.77     12.68 o 
   2  13   0        1.01        3.49     11.55 o 
   3  13   0        0.31        9.16     15.26 o 
   4  13   0       44.03       31.26     25.01 o 
 -14   1   1        5.76      -14.01     16.20 o 
 -13   1   1       10.61       -1.74     17.98 o 
 -12   1   1       56.13       37.51     31.00 o 
 -11   1   1        6.10       10.96     13.81 o 
 -10   1   1      358.08      362.14     21.00 o 
  -9   1   1     1294.85     1301.55     48.98 o 
  -8   1   1     1267.34     1307.35     37.25 o 
  -7   1   1       60.05       59.97      7.50 o 
  -6   1   1      408.49      400.60     10.49 o 
  -5   1   1     1686.93     1558.31     23.73 o 
  -4   1   1      397.90      400.49      8.96 o 
  -3   1   1     4538.41     4638.80     71.10 o 
  -2   1   1     1504.56     1594.00     32.56 o 
  -1   1   1     5943.18     6485.84    133.91 o 
   0   1   1    18674.31    20103.09    412.14 o 
   1   1   1      136.67      288.17      7.29 o 
   2   1   1     4439.88     4208.30    124.36 o 
   3   1   1     2786.68     2496.93     26.19 o 
   4   1   1      485.20      362.32      7.68 o 
   5   1   1      978.10     1146.75     18.60 o 
   6   1   1        5.64       19.23      5.12 o 
   7   1   1      385.36      377.03     12.37 o 
   8   1   1      601.37      644.64     16.73 o 
   9   1   1      690.01      785.10     22.85 o 
  10   1   1     1068.20     1017.59     60.70 o 
  11   1   1      105.25      109.71     17.67 o 
  12   1   1       43.23       56.68     17.50 o 
  13   1   1        1.20       25.11     29.96 o 
 -14   2   1        9.18        5.48     16.84 o 
 -13   2   1       48.54       29.70     16.95 o 
 -11   2   1      502.02      468.23     25.27 o 
 -10   2   1      268.70      258.00     19.53 o 
  -9   2   1      212.62      219.84     17.13 o 
  -8   2   1       29.13       34.68     10.13 o 
  -7   2   1       69.47       88.32     12.46 o 
  -6   2   1      317.32      285.75      9.29 o 
  -5   2   1     2038.57     1951.86     80.06 o 
  -4   2   1     7100.85     6869.44    152.14 o 
  -3   2   1     6217.23     5968.51     70.18 o 
  -2   2   1    34223.11    36293.34    418.44 o 
  -1   2   1     1495.04     1523.33     21.26 o 
   0   2   1       13.54       25.69      2.80 o 
   1   2   1      155.90      130.05      6.19 o 
   2   2   1     2316.01     2655.13     26.62 o 
   3   2   1     1410.55     1356.86     16.53 o 
   4   2   1     4850.17     4593.97     67.68 o 
   5   2   1     7081.52     6490.95     81.45 o 
   6   2   1      817.94      741.31     15.27 o 
   7   2   1      783.16      728.01     16.79 o 
   8   2   1      697.89      751.91     19.33 o 
   9   2   1      282.41      332.16     16.72 o 
  10   2   1        0.88        5.21     12.89 o 
  11   2   1      123.49      122.27     18.97 o 
  12   2   1      183.01      170.13     21.55 o 
  13   2   1       40.64       78.28     19.65 o 
 -14   3   1       23.43      -44.81     22.40 o 
 -13   3   1       81.33       60.49     17.87 o 
 -12   3   1       24.33        8.94     14.47 o 
 -11   3   1       81.48       85.29     16.57 o 
 -10   3   1      739.34      796.14     41.16 o 
  -9   3   1        1.34       -5.82     12.24 o 
  -8   3   1       72.01       82.93     12.34 o 
  -7   3   1      646.08      650.51     21.55 o 
  -6   3   1      906.63      890.86     17.70 o 
  -5   3   1     1429.86     1532.25     24.03 o 
  -4   3   1     1117.30     1334.25     21.08 o 
  -3   3   1     1364.44     1641.37     24.83 o 
  -2   3   1      724.93      667.31     11.18 o 
  -1   3   1       30.93       30.31      3.23 o 
   0   3   1     1318.14     1320.82     25.12 o 
   1   3   1     4650.30     4691.99     64.61 o 
   2   3   1     4795.60     4398.25     51.18 o 
   3   3   1     3708.85     3554.76     61.75 o 
   4   3   1      874.44      910.65     18.89 o 
   5   3   1      434.99      471.01     14.95 o 
   6   3   1      300.80      352.19     11.28 o 
   7   3   1      679.62      737.63     19.03 o 
   8   3   1      611.06      571.05     19.19 o 
   9   3   1      101.60       99.68     13.79 o 
  10   3   1      116.56      139.90     18.42 o 
  11   3   1       31.99       29.08     20.06 o 
  12   3   1       31.17       53.62     18.76 o 
  13   3   1        2.65      -24.49     24.49 o 
 -13   4   1        1.92        3.50     16.76 o 
 -12   4   1       10.54        1.52     14.92 o 
 -11   4   1      188.54      170.83     19.34 o 
 -10   4   1       94.73       88.08     15.09 o 
  -9   4   1      535.36      533.21     31.00 o 
  -8   4   1      356.45      363.10    249.32 o 
  -7   4   1        0.44      -13.83     12.84 o 
  -6   4   1       15.23       22.76      8.80 o 
  -5   4   1        0.92        6.25      4.19 o 
  -4   4   1     3056.57     3525.25     68.42 o 
  -3   4   1      867.73      922.36     15.21 o 
  -2   4   1      156.72      172.76     11.59 o 
  -1   4   1       92.56      106.38      8.87 o 
   0   4   1       51.58       41.01      3.55 o 
   1   4   1     2302.13     2560.10     27.33 o 
   2   4   1      211.25      285.83      7.79 o 
   3   4   1      365.25      289.90      9.98 o 
   4   4   1     1174.49     1110.86     21.88 o 
   5   4   1      453.70      501.24     10.68 o 
   6   4   1        7.38       17.02     10.39 o 
   7   4   1       23.96       16.06     27.68 o 
   8   4   1      123.04      128.68     12.42 o 
   9   4   1       13.14        1.49     12.24 o 
  10   4   1       32.65       -0.41     13.08 o 
  11   4   1        0.91       -6.48     14.55 o 
  12   4   1       26.46       -3.05     51.84 o 
  13   4   1        5.42      -32.83     25.01 o 
 -13   5   1       12.56      -12.68     15.64 o 
 -12   5   1        7.70       -6.12     43.63 o 
 -11   5   1       57.98       48.76     62.58 o 
 -10   5   1      274.26      293.82    206.33 o 
  -9   5   1      112.79       99.46     20.15 o 
  -8   5   1      178.99      143.48     37.63 o 
  -7   5   1      941.78      859.81     72.68 o 
  -6   5   1     1191.87     1285.75     69.04 o 
  -5   5   1     2558.64     2456.30     75.74 o 
  -4   5   1      719.31      697.62     16.12 o 
  -3   5   1      934.26     1117.06     18.46 o 
  -2   5   1     3562.87     3596.24     43.03 o 
  -1   5   1      875.46      709.55     13.47 o 
   0   5   1      777.73      750.36     13.64 o 
   1   5   1     1351.28     1296.91     19.54 o 
   2   5   1     5578.42     5739.83     56.89 o 
   3   5   1     5067.63     5046.25     51.35 o 
   4   5   1      701.74      670.68     11.85 o 
   5   5   1       35.97       45.55      6.27 o 
   6   5   1      249.76      269.27     11.20 o 
   7   5   1     1399.47     1403.10     36.59 o 
   8   5   1       14.83       -4.25     10.85 o 
   9   5   1       40.63       15.13     13.22 o 
  10   5   1       71.39       68.28     31.81 o 
  11   5   1      293.67      325.42    181.32 o 
  12   5   1       30.29       36.40     36.74 o 
  13   5   1       18.76      -13.55    262.60 o 
 -13   6   1       76.33       17.05     24.26 o 
 -12   6   1      143.28      133.85     49.48 o 
 -11   6   1      170.51      195.79     21.33 o 
 -10   6   1      122.07      127.97     25.79 o 
  -9   6   1      128.42      126.99     16.32 o 
  -8   6   1       72.89       69.10     13.57 o 
  -7   6   1        3.49        6.16     10.01 o 
  -6   6   1     1585.92     1498.67    121.66 o 
  -5   6   1     3037.08     2888.75     62.60 o 
  -4   6   1     2927.66     2789.32     37.05 o 
  -3   6   1     1714.51     1654.27     25.10 o 
  -2   6   1     2877.11     2949.63     38.02 o 
  -1   6   1      392.42      342.52      9.85 o 
   0   6   1      137.60      129.33      6.92 o 
   1   6   1      136.70      168.52     10.08 o 
   2   6   1     2240.20     2338.34     27.53 o 
   3   6   1      912.01      832.90     13.92 o 
   4   6   1     4956.04     4775.04     90.77 o 
   5   6   1     2681.64     2544.64     54.63 o 
   6   6   1     2052.28     2102.94     43.69 o 
   7   6   1        4.31       -7.22     18.50 o 
   8   6   1      161.51      148.74     16.37 o 
   9   6   1      189.55      173.96     19.80 o 
  10   6   1       10.15       17.18     15.21 o 
  11   6   1       20.46       26.23     16.55 o 
  12   6   1       39.75       49.49     19.40 o 
 -12   7   1        2.24       -6.83     15.63 o 
 -11   7   1       17.99       -1.94     24.49 o 
 -10   7   1        0.17       -5.88     13.64 o 
  -9   7   1       45.16       45.72     14.89 o 
  -8   7   1      278.08      296.50     21.49 o 
  -7   7   1      480.11      456.46     22.44 o 
  -6   7   1      729.53      623.66     24.45 o 
  -5   7   1       31.99       62.14     11.50 o 
  -4   7   1       25.99       24.49      5.67 o 
  -3   7   1        1.20       -4.42      4.74 o 
  -2   7   1      128.18      131.87      7.94 o 
  -1   7   1      184.78      200.07      9.23 o 
   0   7   1     1271.51     1262.36     21.53 o 
   1   7   1      869.11      929.50     17.84 o 
   2   7   1       47.76       63.95      6.22 o 
   3   7   1      155.03      172.35      8.74 o 
   4   7   1      201.65      187.54     15.48 o 
   5   7   1       25.46       27.04      8.10 o 
   6   7   1      256.68      230.11     14.54 o 
   7   7   1       17.38        2.11     11.57 o 
   8   7   1       63.26       41.49     14.09 o 
   9   7   1      225.33      225.32     43.51 o 
  10   7   1        2.95      -15.37     14.72 o 
  11   7   1        2.65       -5.85     16.39 o 
 -11   8   1        1.20       -7.43     25.79 o 
 -10   8   1        0.32      -24.63     13.50 o 
  -9   8   1       53.89       58.25     16.38 o 
  -8   8   1       43.81       26.85     14.31 o 
  -7   8   1        4.05        4.69     12.53 o 
  -6   8   1      139.22      131.84     15.63 o 
  -5   8   1       93.02      145.01     15.63 o 
  -4   8   1      251.17      267.42     14.03 o 
  -3   8   1      217.27      202.92     16.09 o 
  -2   8   1       45.22       40.67      6.32 o 
  -1   8   1      140.68      164.42      9.36 o 
   0   8   1      211.75      223.47     10.43 o 
   1   8   1       48.50       85.25     12.71 o 
   2   8   1       50.61       95.24     30.61 o 
   3   8   1       42.28       56.91     31.78 o 
   4   8   1       34.60       50.54      9.27 o 
   5   8   1      575.75      601.52     19.88 o 
   6   8   1      129.79      144.17     14.33 o 
   7   8   1       61.15       74.83     19.54 o 
   8   8   1        0.79      -14.99     12.24 o 
   9   8   1        5.65       -7.22     13.64 o 
  10   8   1       23.18       20.19     16.53 o 
  11   8   1       13.14       15.63     24.49 o 
 -10   9   1       71.54       87.64     19.58 o 
  -9   9   1      134.52      157.89     38.30 o 
  -8   9   1      350.38      365.41     30.74 o 
  -7   9   1      681.21      627.47     28.18 o 
  -6   9   1      727.86      699.48     39.08 o 
  -5   9   1      227.66      290.92     20.96 o 
  -4   9   1       21.83       38.20     23.97 o 
  -3   9   1       31.83       36.81      6.95 o 
  -2   9   1      127.57      152.21     10.07 o 
  -1   9   1      216.75      257.95     12.08 o 
   0   9   1     1376.71     1300.02     24.38 o 
   1   9   1     1194.92     1145.71     22.72 o 
   2   9   1      545.08      511.79     20.15 o 
   3   9   1      174.60      167.57     13.09 o 
   4   9   1      153.93      132.80     12.74 o 
   5   9   1       40.64       48.29     15.19 o 
   6   9   1        6.71        2.98     10.01 o 
   7   9   1       60.72       51.40     17.19 o 
   8   9   1      230.04      181.88     26.83 o 
   9   9   1      102.34       64.09     17.95 o 
  10   9   1       53.42       21.36     23.97 o 
  -9  10   1       53.13       46.17     19.02 o 
  -8  10   1       27.79       18.34     17.19 o 
  -7  10   1       17.99       21.94     16.41 o 
  -6  10   1      268.28      284.81     22.81 o 
  -5  10   1      162.35      190.81     31.00 o 
  -4  10   1      105.76      124.66     24.75 o 
  -3  10   1      189.63      203.29     12.94 o 
  -2  10   1      333.31      322.53     13.65 o 
  -1  10   1      503.91      485.25     15.80 o 
   0  10   1      326.84      329.39     13.62 o 
   1  10   1       43.72       55.86      8.95 o 
   2  10   1      113.62      127.23     21.39 o 
   3  10   1      140.34      167.92     14.53 o 
   4  10   1      100.05      111.73     12.99 o 
   5  10   1      234.71      262.77     23.99 o 
   6  10   1      344.83      331.79     19.87 o 
   7  10   1      236.55      231.05     22.83 o 
   8  10   1       67.54       48.48     17.27 o 
   9  10   1        0.01      -25.53     20.84 o 
  -8  11   1       18.71       24.57     16.99 o 
  -7  11   1        4.94       -2.00     14.98 o 
  -6  11   1        4.09        5.65     14.24 o 
  -5  11   1        0.38       -6.88     13.72 o 
  -4  11   1        5.74       -0.77     15.11 o 
  -3  11   1        0.00      -11.11     12.38 o 
  -2  11   1       13.48       16.46      7.78 o 
  -1  11   1        2.94       -0.89      6.99 o 
   0  11   1       17.15       18.02      7.90 o 
   1  11   1       31.25       31.30      8.17 o 
   2  11   1      168.39      157.13     14.77 o 
   3  11   1        3.21       -9.84      9.08 o 
   4  11   1        6.49        5.13     10.49 o 
   5  11   1       30.30       24.11     11.21 o 
   6  11   1       25.01       20.58     17.19 o 
   7  11   1       36.09       21.06     17.11 o 
   8  11   1       47.56       27.61     24.49 o 
  -6  12   1       13.66        8.83     15.73 o 
  -5  12   1       35.45       30.55     16.76 o 
  -4  12   1       18.53       20.61     15.26 o 
  -3  12   1      176.50      175.41     27.61 o 
  -2  12   1       54.66       69.82     12.73 o 
  -1  12   1       34.45       24.09     10.41 o 
   0  12   1        0.71       -5.55      9.06 o 
   1  12   1        7.09       13.50     10.66 o 
   2  12   1      262.60      226.08     17.71 o 
   3  12   1       27.00       33.37     12.26 o 
   4  12   1        0.66        5.89     11.02 o 
   5  12   1       26.17        5.28     11.35 o 
   6  12   1       54.10       47.94     25.01 o 
  -4  13   1       30.74       -6.25     23.45 o 
  -3  13   1        0.43       19.96     15.64 o 
  -2  13   1       27.47        3.66     20.32 o 
  -1  13   1       86.31       80.06     13.42 o 
   0  13   1      163.19      181.71     30.79 o 
   1  13   1      263.88      290.15     20.07 o 
   2  13   1      185.24      206.79     18.55 o 
   3  13   1       33.16       35.57     15.13 o 
 -14   0   2      222.16      177.15     32.30 o 
 -12   0   2        1.95       -2.08     17.19 o 
 -11   0   2        0.25       -7.29     16.15 o 
 -10   0   2        1.33       -1.56     15.63 o 
  -9   0   2      463.67      450.70     28.66 o 
  -8   0   2     2292.89     2077.89     61.48 o 
  -7   0   2    10589.35     9821.51    214.15 o 
  -6   0   2     4688.71     4516.33    105.25 o 
  -5   0   2     1728.91     1667.31     45.33 o 
  -4   0   2      693.68      858.14     26.05 o 
  -3   0   2       79.74       77.71      8.34 o 
  -2   0   2       10.38       19.41      3.65 o 
  -1   0   2     8821.19     8950.86    185.49 o 
   1   0   2     2586.96     2322.75     36.99 o 
   2   0   2     7335.46     6791.34    148.50 o 
   3   0   2     1229.30     1188.73     24.08 o 
   4   0   2      157.47      214.44      7.26 o 
   5   0   2      262.12      237.93     12.67 o 
   6   0   2     3333.96     3369.24     60.97 o 
   7   0   2       10.91       -8.80     11.72 o 
   8   0   2     1290.94     1345.83     35.55 o 
   9   0   2     1939.83     2051.75     48.45 o 
  10   0   2      939.67      940.17     40.90 o 
  11   0   2       14.69        4.69     20.32 o 
  12   0   2       37.77       60.44     25.53 o 
  13   0   2       11.14       25.53     26.57 o 
 -14   1   2       11.67        9.95     16.32 o 
 -13   1   2       21.90        8.71     14.35 o 
 -12   1   2      321.16      287.29     58.62 o 
 -11   1   2       20.56       10.42     12.53 o 
 -10   1   2      233.18      235.35     33.61 o 
  -9   1   2      160.69      139.16     18.76 o 
  -8   1   2      506.49      553.11     14.60 o 
  -7   1   2      320.19      316.55     10.49 o 
  -6   1   2        3.44        8.94      3.75 o 
  -5   1   2      651.55      662.02     13.18 o 
  -4   1   2     1110.69     1010.90     17.58 o 
  -3   1   2       29.59       76.36      4.36 o 
  -2   1   2     9775.25    10707.26    120.02 o 
  -1   1   2      911.34      953.67     38.04 o 
   0   1   2     5907.97     6441.91    280.84 o 
   1   1   2       14.25       39.90      2.99 o 
   2   1   2       21.01       39.57      2.90 o 
   3   1   2     1673.48     1698.48     41.10 o 
   4   1   2       85.67      167.63      5.75 o 
   5   1   2      590.47      437.90     10.13 o 
   6   1   2      596.99      561.97     15.19 o 
   7   1   2     1488.43     1503.43     25.46 o 
   8   1   2      646.29      644.90     17.38 o 
   9   1   2       46.37       41.29      9.64 o 
  10   1   2        0.25        1.97      8.96 o 
  11   1   2       18.10       -2.34     14.00 o 
  12   1   2        2.29       -5.99     16.21 o 
  13   1   2       15.43       26.49     18.58 o 
 -14   2   2        0.61       16.10     17.11 o 
 -13   2   2        1.59        3.18     18.76 o 
 -12   2   2       17.45        4.95     13.63 o 
 -11   2   2      115.14       77.70     17.45 o 
 -10   2   2       46.21       43.04     22.40 o 
  -9   2   2       67.66       58.70     14.59 o 
  -8   2   2        1.75        6.10      5.12 o 
  -7   2   2      621.95      597.66     14.32 o 
  -6   2   2       57.06       71.47      5.93 o 
  -5   2   2     2645.61     2908.13     40.03 o 
  -4   2   2      240.03      302.38      9.18 o 
  -3   2   2      543.61      535.94     73.98 o 
  -2   2   2    45292.30    51491.51    596.67 o 
  -1   2   2     2370.24     2907.88     37.47 o 
   0   2   2     3266.64     3513.70     46.48 o 
   1   2   2     4747.31     5444.19     56.89 o 
   2   2   2      172.32      207.69      5.58 o 
   3   2   2      103.89       88.64      6.83 o 
   4   2   2      699.56      812.63     12.93 o 
   5   2   2        4.92        1.78      3.44 o 
   6   2   2      269.67      275.11      8.87 o 
   7   2   2       22.92       35.00      7.36 o 
   8   2   2       62.61       76.13      9.20 o 
   9   2   2      180.92      178.83     15.68 o 
  10   2   2       13.41       14.90     11.12 o 
  11   2   2       33.03       16.51     15.26 o 
  12   2   2        2.16        9.38     16.21 o 
  13   2   2        0.01       12.24     18.42 o 
 -14   3   2        4.09       12.41     16.94 o 
 -13   3   2      139.98      121.77     25.79 o 
 -12   3   2      235.88      239.66     34.39 o 
 -11   3   2      127.93      146.09     17.67 o 
 -10   3   2      168.99      171.92     34.39 o 
  -9   3   2     1221.09     1201.41     33.52 o 
  -8   3   2      210.49      198.84     20.06 o 
  -7   3   2      304.18      296.08     16.06 o 
  -6   3   2     2349.94     2314.63     44.45 o 
  -5   3   2     6689.27     7095.44    130.94 o 
  -4   3   2     6570.36     7213.85    154.59 o 
  -3   3   2      300.83      232.75      8.12 o 
  -2   3   2    12682.50    13431.67    159.42 o 
  -1   3   2    11603.32    11552.71    137.77 o 
   0   3   2    12348.30    12374.19    127.19 o 
   1   3   2     3264.96     3278.13     33.27 o 
   2   3   2     2869.65     3038.54     36.46 o 
   3   3   2     2963.82     3019.21     31.67 o 
   4   3   2     1161.34     1160.16     23.74 o 
   5   3   2      648.08      673.24     16.73 o 
   6   3   2     2463.53     2556.34     31.41 o 
   7   3   2     2215.72     2158.19     54.07 o 
   8   3   2     1059.65     1038.40     30.38 o 
   9   3   2       80.21       76.29     10.42 o 
  10   3   2        3.58        6.50     11.07 o 
  11   3   2        7.23       29.18     16.21 o 
  12   3   2        9.07        5.21     17.72 o 
  13   3   2        2.23       -9.38     24.49 o 
 -14   4   2       55.67       -4.17     23.45 o 
 -13   4   2       79.10       65.89     18.23 o 
 -12   4   2       11.18        0.24     29.18 o 
 -11   4   2       26.37       11.27     13.13 o 
 -10   4   2       83.87       65.65     14.35 o 
  -9   4   2      126.95      129.73     35.00 o 
  -8   4   2     1570.29     1404.94    666.92 o 
  -7   4   2     1580.54     1609.92    109.50 o 
  -6   4   2     3870.42     3934.59    186.88 o 
  -5   4   2      887.80      810.66     19.63 o 
  -4   4   2     8407.42     9240.02    114.18 o 
  -3   4   2      226.18      222.24     10.00 o 
  -2   4   2      310.79      315.30      9.62 o 
  -1   4   2     2254.36     2345.04     34.08 o 
   0   4   2     1907.65     1773.84     23.09 o 
   1   4   2     2614.82     2410.36     47.53 o 
   2   4   2     7159.54     7203.75     77.43 o 
   3   4   2     5586.75     5400.45     63.52 o 
   4   4   2      734.38      669.55     16.51 o 
   5   4   2       70.59       59.93     16.47 o 
   6   4   2       25.41       32.44     14.47 o 
   7   4   2       73.64       64.30      7.14 o 
   8   4   2      121.99      143.92     10.70 o 
   9   4   2      265.19      314.57     19.62 o 
  10   4   2      345.51      381.22     19.75 o 
  11   4   2      187.66      212.92     26.31 o 
  12   4   2       59.68       54.92     19.43 o 
 -14   5   2        1.90      -92.22    358.47 o 
 -13   5   2        0.92       -5.83     15.56 o 
 -12   5   2       15.74        4.32     14.35 o 
 -11   5   2      210.00      218.72    185.23 o 
 -10   5   2      134.20      121.18     48.70 o 
  -9   5   2       35.44       34.17     18.37 o 
  -8   5   2       27.02       20.53     13.55 o 
  -7   5   2        7.60       20.44      9.72 o 
  -6   5   2       25.00       53.07     12.02 o 
  -5   5   2       10.84       16.55      5.67 o 
  -4   5   2      330.22      320.93     18.92 o 
  -3   5   2     4089.62     4364.26     59.46 o 
  -2   5   2     1941.63     1904.25     30.48 o 
  -1   5   2      285.61      187.07     15.60 o 
   0   5   2       10.06        9.54      3.16 o 
   1   5   2       70.63       56.35      4.79 o 
   2   5   2      262.34      278.17      7.46 o 
   3   5   2       21.61       38.92      6.50 o 
   4   5   2     1470.60     1438.35     24.41 o 
   5   5   2     1072.47     1026.07     17.70 o 
   6   5   2      417.64      388.77     16.25 o 
   7   5   2        2.04       -0.26      5.60 o 
   8   5   2      160.81      171.49     27.45 o 
   9   5   2       15.40        7.31     10.57 o 
  10   5   2       49.68       10.89     17.92 o 
  11   5   2       15.57       -1.10     15.98 o 
  12   5   2       21.86       -0.48     27.87 o 
 -13   6   2        0.08       -6.85     14.99 o 
 -12   6   2        3.39       -3.78     14.85 o 
 -11   6   2        3.34       -1.24     13.62 o 
 -10   6   2        0.48       -0.34     12.75 o 
  -9   6   2        1.71       -1.69     11.50 o 
  -8   6   2       45.52       27.33     11.94 o 
  -7   6   2      468.06      424.09     20.62 o 
  -6   6   2      443.70      416.80     14.48 o 
  -5   6   2      314.69      316.05     26.95 o 
  -4   6   2       24.47       37.67      6.43 o 
  -3   6   2      124.24      162.73      9.50 o 
  -2   6   2       11.99        3.28      5.93 o 
  -1   6   2      118.72      133.59      8.61 o 
   0   6   2      481.65      446.43      9.34 o 
   1   6   2     1824.98     1821.93     22.88 o 
   2   6   2     1271.49     1320.78     21.29 o 
   3   6   2      102.15      125.83     12.24 o 
   4   6   2      124.25      145.54      8.67 o 
   5   6   2      161.29      166.06      9.90 o 
   6   6   2        3.38        1.49      6.32 o 
   7   6   2       59.36       58.30      8.89 o 
   8   6   2        8.23        2.58     10.09 o 
   9   6   2       19.42        3.00     13.62 o 
  10   6   2       65.93       44.81     16.95 o 
  11   6   2        2.90      -10.33     16.20 o 
  12   6   2        0.38        4.68     26.60 o 
 -12   7   2       26.98       13.37     16.27 o 
 -11   7   2       78.25       83.70     17.50 o 
 -10   7   2      321.71      327.84     78.94 o 
  -9   7   2      352.87      410.03     23.71 o 
  -8   7   2      198.38      226.74     19.43 o 
  -7   7   2       40.83       37.94     12.14 o 
  -6   7   2        5.39       11.58      9.87 o 
  -5   7   2      460.49      485.63     15.95 o 
  -4   7   2      463.87      437.25     14.79 o 
  -3   7   2      812.45      735.46     18.73 o 
  -2   7   2      914.02      870.11     29.48 o 
  -1   7   2      449.94      459.96     18.20 o 
   0   7   2     1292.14     1338.42     22.41 o 
   1   7   2      156.54      163.70     10.63 o 
   2   7   2       14.77       11.09      4.47 o 
   3   7   2      300.46      285.20     13.23 o 
   4   7   2      399.51      391.11     13.09 o 
   5   7   2     1010.75      963.10     20.85 o 
   6   7   2       90.97       86.07      9.37 o 
   7   7   2      165.42      187.39     12.29 o 
   8   7   2      162.54      197.35     19.43 o 
   9   7   2       23.43       22.83     15.36 o 
  10   7   2       12.81        5.57     24.75 o 
  11   7   2        1.22        0.52     24.49 o 
 -11   8   2       13.33      -10.10     14.24 o 
 -10   8   2       67.37       54.46     16.52 o 
  -9   8   2      403.86      384.96     56.27 o 
  -8   8   2      570.07      491.53     25.56 o 
  -7   8   2      505.82      443.68     38.82 o 
  -6   8   2      220.28      255.93     19.28 o 
  -5   8   2      262.56      297.03     14.49 o 
  -4   8   2      609.23      598.42     18.31 o 
  -3   8   2      227.55      237.06     15.10 o 
  -2   8   2        8.77        3.22      5.90 o 
  -1   8   2      101.64      113.83     14.30 o 
   0   8   2     1245.83     1211.93     22.32 o 
   1   8   2     1228.12     1224.16     22.37 o 
   2   8   2     2524.22     2359.16     54.79 o 
   3   8   2     2456.85     2308.08     41.54 o 
   4   8   2     1871.25     1809.09     35.88 o 
   5   8   2        5.62       -6.78     11.54 o 
   6   8   2        1.98       -1.47      8.93 o 
   7   8   2       33.09       22.06     10.41 o 
   8   8   2       19.89       36.37     15.02 o 
   9   8   2      219.77      205.49     34.65 o 
  10   8   2       82.39       81.96     20.17 o 
 -11   9   2       23.56       13.55     26.57 o 
 -10   9   2       62.58       21.82     16.15 o 
  -9   9   2        9.90      -10.73     13.72 o 
  -8   9   2       35.36       21.88     18.76 o 
  -7   9   2        0.17        1.71     12.24 o 
  -6   9   2       29.35       20.06     12.61 o 
  -5   9   2        2.30       -2.50     10.61 o 
  -4   9   2       68.12       87.23     10.22 o 
  -3   9   2       48.18       43.01      8.69 o 
  -2   9   2      157.52      155.72     18.68 o 
  -1   9   2       74.92       77.79     21.53 o 
   0   9   2       62.12       80.86     13.29 o 
   1   9   2       39.33       46.19      9.03 o 
   2   9   2        6.32       13.30      9.40 o 
   3   9   2        8.02       21.55     11.10 o 
   4   9   2       94.52      105.31     12.27 o 
   5   9   2       82.80       65.84     11.22 o 
   6   9   2      108.59      100.29     21.92 o 
   7   9   2       14.96        6.75     13.76 o 
   8   9   2        2.78      -17.74     13.57 o 
   9   9   2        4.55      -10.32     15.50 o 
  -9  10   2      101.21       85.32     18.69 o 
  -8  10   2       46.58       88.27     30.74 o 
  -7  10   2      116.47      103.53     17.27 o 
  -6  10   2       23.71       23.11     13.81 o 
  -5  10   2       95.77       64.81     25.79 o 
  -4  10   2        6.08       11.01      9.20 o 
  -3  10   2       22.99       18.28      8.76 o 
  -2  10   2       26.16       14.83      8.83 o 
  -1  10   2       16.10       -1.09      7.90 o 
   0  10   2      316.52      309.18     22.77 o 
   1  10   2      149.67      180.15     16.24 o 
   2  10   2        9.17       11.85      8.80 o 
   3  10   2       87.58       60.89     14.51 o 
   4  10   2       73.32       82.12     12.36 o 
   5  10   2       20.51       12.27     10.55 o 
   6  10   2        4.90        6.22     11.09 o 
   7  10   2        2.88        5.02     11.78 o 
   8  10   2        2.91       -7.68     20.06 o 
  -8  11   2       20.35        8.72     16.38 o 
  -7  11   2        0.37      -16.56     13.94 o 
  -6  11   2       14.17       -6.39     13.39 o 
  -5  11   2       35.44       35.44     14.75 o 
  -4  11   2      230.80      281.84     22.83 o 
  -3  11   2      459.17      483.48     23.96 o 
  -2  11   2      453.85      422.67     18.81 o 
  -1  11   2      251.10      281.50     17.31 o 
   0  11   2      201.24      192.78     15.13 o 
   1  11   2       40.46       46.10     10.81 o 
   2  11   2       21.68        0.87      9.23 o 
   3  11   2        3.23       -2.86      9.39 o 
   4  11   2       84.54       57.08     12.48 o 
   5  11   2      167.66      175.87     16.77 o 
   6  11   2      161.24      178.69     17.46 o 
   7  11   2       63.20       52.10     26.05 o 
  -7  12   2       46.42       86.49     30.22 o 
  -6  12   2      101.22       92.01     26.05 o 
  -5  12   2      153.98      189.29     22.10 o 
  -4  12   2       53.68       60.14     17.98 o 
  -3  12   2        0.83      -15.23     12.98 o 
  -2  12   2       70.08       62.46     19.88 o 
  -1  12   2       82.17       80.50     12.70 o 
   0  12   2       91.92      103.42     13.86 o 
   1  12   2       73.58       61.27     12.62 o 
   2  12   2       91.74       90.81     14.65 o 
   3  12   2        5.60        5.86     11.08 o 
   4  12   2       22.06       29.46     12.41 o 
   5  12   2        2.74      -11.83     12.61 o 
  -4  13   2       28.67       14.59     24.49 o 
  -3  13   2        0.28        0.80     14.52 o 
  -2  13   2        6.86        1.96     10.81 o 
  -1  13   2        4.93       -7.14     10.19 o 
   0  13   2        3.63       -2.16      9.77 o 
   1  13   2        0.85        6.80     13.14 o 
   2  13   2       15.52       14.48     13.77 o 
   3  13   2        5.80       -8.32     12.88 o 
 -14   1   3       53.43       32.49     16.94 o 
 -13   1   3       18.94       19.14     14.92 o 
 -12   1   3       11.84       17.49     13.78 o 
 -11   1   3      620.45      602.29     25.60 o 
 -10   1   3       23.33       23.19     11.79 o 
  -9   1   3       85.64       92.09      8.66 o 
  -8   1   3      787.31      814.59     18.33 o 
  -7   1   3      926.36      880.93     18.20 o 
  -6   1   3     2068.95     2134.88     32.11 o 
  -5   1   3     2877.80     2645.19     36.76 o 
  -4   1   3     9199.62     9411.06    112.89 o 
  -3   1   3    11117.04    12022.33    207.34 o 
  -2   1   3     8602.67     9929.62    219.52 o 
  -1   1   3     4908.61     5329.15     64.37 o 
   0   1   3     3138.49     3057.60     46.77 o 
   1   1   3     3233.75     2988.81     91.04 o 
   2   1   3      422.82      332.95      6.91 o 
   3   1   3     6642.20     6772.85    124.90 o 
   4   1   3     1353.94     1130.29     28.02 o 
   5   1   3     1629.27     1563.61     20.94 o 
   6   1   3       23.92       17.99      4.85 o 
   7   1   3       35.55       42.55      8.00 o 
   8   1   3        0.28        0.41      8.13 o 
   9   1   3       42.20       55.01     11.66 o 
  10   1   3       63.88       64.73     11.29 o 
  11   1   3       23.52       40.06     11.71 o 
  12   1   3       52.94       70.54     19.34 o 
 -14   2   3        1.64       17.97     16.02 o 
 -13   2   3        1.63      -15.20     17.19 o 
 -12   2   3      179.49      167.37     31.52 o 
 -11   2   3       38.51       38.04     13.26 o 
 -10   2   3     1593.11     1526.08     39.24 o 
  -9   2   3     1225.97     1202.05     32.24 o 
  -8   2   3      598.54      609.41     15.64 o 
  -7   2   3       22.43       16.59      5.38 o 
  -6   2   3      608.28      684.66     31.93 o 
  -5   2   3       43.01       56.61      5.94 o 
  -4   2   3      683.96      667.21     15.71 o 
  -3   2   3    10999.15    11540.61    137.25 o 
  -2   2   3    27160.87    29410.11    371.69 o 
  -1   2   3      352.39      273.21      6.90 o 
   0   2   3     3933.68     3672.13     40.72 o 
   1   2   3     4202.47     3996.62     39.77 o 
   2   2   3     2166.71     1893.84     53.00 o 
   3   2   3       27.97       54.90      6.64 o 
   4   2   3       62.54       43.41      4.40 o 
   5   2   3     2915.20     2761.72     77.76 o 
   6   2   3     3702.92     3760.16     42.47 o 
   7   2   3     1870.38     1898.74     30.82 o 
   8   2   3      898.96      969.99     22.06 o 
   9   2   3       59.54       78.32     10.73 o 
  10   2   3      120.77      143.43     12.95 o 
  11   2   3        9.47      -10.14     12.27 o 
  12   2   3        0.74      -34.04     17.45 o 
 -14   3   3       51.78       40.61     17.50 o 
 -13   3   3      120.86       97.04     21.36 o 
 -12   3   3      105.35      102.24     35.95 o 
 -11   3   3       48.53       10.89     12.09 o 
 -10   3   3       32.87       22.60     11.87 o 
  -9   3   3       54.43       11.20     10.32 o 
  -8   3   3       57.70       55.23      7.31 o 
  -7   3   3      601.68      636.87     15.44 o 
  -6   3   3     1682.02     1559.28     25.49 o 
  -5   3   3     2407.91     2462.59    283.28 o 
  -4   3   3     6863.15     7346.26     91.34 o 
  -3   3   3      327.72      506.49     11.70 o 
  -2   3   3     1908.10     2254.12     31.92 o 
  -1   3   3     2259.86     2274.48     31.99 o 
   0   3   3      911.51      838.68     13.17 o 
   1   3   3      847.05      748.81     14.02 o 
   2   3   3      968.38      907.16     13.35 o 
   3   3   3      657.72      560.44     12.61 o 
   4   3   3     1245.09     1222.40     32.47 o 
   5   3   3      860.05      830.79     14.83 o 
   6   3   3      128.85      131.50      7.75 o 
   7   3   3      145.32      190.54      9.67 o 
   8   3   3      285.76      271.31     13.69 o 
   9   3   3       29.25       18.04      9.51 o 
  10   3   3       88.59       67.74     11.62 o 
  11   3   3       58.69       72.24     15.02 o 
  12   3   3       39.76       71.66     20.25 o 
 -14   4   3        0.07      -16.64     15.58 o 
 -13   4   3        0.06        0.46     23.45 o 
 -12   4   3        7.00        9.02     13.64 o 
 -11   4   3        9.79        6.13     37.06 o 
 -10   4   3      235.06      224.42    128.17 o 
  -9   4   3       31.13       26.99     36.62 o 
  -8   4   3      228.66      197.92     66.46 o 
  -7   4   3      415.07      394.23     13.61 o 
  -6   4   3       83.94       98.81      7.95 o 
  -5   4   3      450.93      527.21     17.58 o 
  -4   4   3      769.78      685.10     15.84 o 
  -3   4   3       94.73       92.71      6.69 o 
  -2   4   3      960.17      953.78     18.07 o 
  -1   4   3      816.07      761.85     17.46 o 
   0   4   3     1390.85     1555.42     21.53 o 
   1   4   3       22.93       15.32      3.06 o 
   2   4   3     1346.38     1395.61     29.20 o 
   3   4   3       72.40       78.19      5.27 o 
   4   4   3      357.65      369.52     12.57 o 
   5   4   3      332.85      319.00      9.89 o 
   6   4   3      265.73      274.88     53.09 o 
   7   4   3      254.45      257.29     10.68 o 
   8   4   3        2.91        0.62      8.18 o 
   9   4   3       46.39       36.74      9.93 o 
  10   4   3       54.16       46.08     13.79 o 
  11   4   3        2.79      -12.15     12.91 o 
  12   4   3        3.84        0.68     21.88 o 
 -14   5   3       53.21        4.69    415.26 o 
 -13   5   3      116.46       95.09     68.10 o 
 -12   5   3      281.09      281.38    183.93 o 
 -11   5   3       60.46       47.99     15.00 o 
 -10   5   3      105.50       93.71     23.68 o 
  -9   5   3      181.67      167.01     47.96 o 
  -8   5   3     1033.13      988.39     41.94 o 
  -7   5   3      686.80      596.53     21.26 o 
  -6   5   3      988.01      930.88     31.49 o 
  -5   5   3      388.43      315.28     12.03 o 
  -4   5   3     4062.94     4001.87     56.15 o 
  -3   5   3      312.72      254.95     10.32 o 
  -2   5   3       95.36      134.69     10.25 o 
  -1   5   3       47.61       35.17      4.18 o 
   0   5   3      306.74      290.99      7.21 o 
   1   5   3        9.82       30.67      9.12 o 
   2   5   3     1886.45     1902.84     23.59 o 
   3   5   3     1598.83     1479.45     20.56 o 
   4   5   3     4308.78     4101.38     45.18 o 
   5   5   3     1720.26     1732.87     27.31 o 
   6   5   3      449.98      484.91     13.12 o 
   7   5   3      267.52      269.90     28.54 o 
   8   5   3        2.01        4.00      6.87 o 
   9   5   3        0.80       -7.52     21.43 o 
  10   5   3      111.20      129.46     16.17 o 
  11   5   3      168.85      204.42     46.95 o 
 -13   6   3        9.60        2.73     16.00 o 
 -12   6   3      197.31      167.20     20.91 o 
 -11   6   3      443.03      514.78     38.56 o 
 -10   6   3      383.82      457.60     38.04 o 
  -9   6   3      487.94      513.92     38.04 o 
  -8   6   3      270.86      335.65     20.22 o 
  -7   6   3      273.34      288.23     18.23 o 
  -6   6   3      127.43      110.70      9.76 o 
  -5   6   3       40.74       50.87      7.51 o 
  -4   6   3      654.27      687.77     17.71 o 
  -3   6   3     1985.27     2040.93     34.18 o 
  -2   6   3     1160.97      999.03     21.23 o 
  -1   6   3     2420.65     2280.33     30.47 o 
   0   6   3     1955.58     1948.63     32.34 o 
   1   6   3     1577.12     1615.52     28.46 o 
   2   6   3      109.86      128.66      7.63 o 
   3   6   3       28.22       38.94      6.65 o 
   4   6   3      123.12      148.50      9.19 o 
   5   6   3      152.41      169.44     10.30 o 
   6   6   3      123.95      137.68     10.32 o 
   7   6   3      714.51      692.19     18.87 o 
   8   6   3      263.15      285.43     14.89 o 
   9   6   3       15.97       10.48     11.72 o 
  10   6   3       43.98       40.09     14.13 o 
  11   6   3       32.45       62.00     28.14 o 
 -12   7   3        4.36        5.73     15.50 o 
 -11   7   3        2.73      -15.00     13.35 o 
 -10   7   3        6.21        3.82     13.50 o 
  -9   7   3       30.10       30.73     13.87 o 
  -8   7   3        8.60       16.38     12.09 o 
  -7   7   3      172.99      168.03     28.14 o 
  -6   7   3      357.70      299.05     13.70 o 
  -5   7   3      118.67       94.91     15.86 o 
  -4   7   3        2.22        7.82      6.05 o 
  -3   7   3       64.39       99.78      9.32 o 
  -2   7   3      614.27      682.91     18.12 o 
  -1   7   3      592.16      610.17     17.13 o 
   0   7   3      225.19      240.38     11.75 o 
   1   7   3      790.44      738.49     19.15 o 
   2   7   3     1409.80     1365.50     27.86 o 
   3   7   3      222.59      230.22     10.75 o 
   4   7   3      218.65      218.50     11.20 o 
   5   7   3       75.09       88.91      9.45 o 
   6   7   3      488.30      454.40     15.74 o 
   7   7   3       23.55       27.30      8.65 o 
   8   7   3        0.25      -11.36      8.64 o 
   9   7   3      226.72      234.51     18.31 o 
  10   7   3        0.50        6.77     24.49 o 
 -12   8   3        5.37       32.83     27.09 o 
 -11   8   3       66.84       30.98     21.88 o 
 -10   8   3       67.81       54.63     22.40 o 
  -9   8   3       34.63       24.65     16.41 o 
  -8   8   3        0.47        0.76     12.01 o 
  -7   8   3      281.59      256.04     35.17 o 
  -6   8   3      174.10      183.00     35.95 o 
  -5   8   3        4.00       16.56      7.72 o 
  -4   8   3       84.23       91.27     11.93 o 
  -3   8   3      258.49      256.26     18.89 o 
  -2   8   3      764.06      732.51     21.51 o 
  -1   8   3      683.09      652.30     24.94 o 
   0   8   3      299.64      290.75     13.45 o 
   1   8   3       50.88       39.25      8.28 o 
   2   8   3      224.67      210.69     13.52 o 
   3   8   3      270.33      253.08     14.74 o 
   4   8   3       23.91       30.69      9.10 o 
   5   8   3      417.09      366.34     16.93 o 
   6   8   3       82.36       81.11     12.17 o 
   7   8   3       75.61       54.60     12.09 o 
   8   8   3        5.11       -4.79     10.56 o 
   9   8   3        1.44       27.09     25.01 o 
 -11   9   3        5.41       -5.00     15.26 o 
 -10   9   3        9.30        9.41     15.26 o 
  -9   9   3       10.46       24.53     15.13 o 
  -8   9   3       20.87       35.70     14.89 o 
  -7   9   3      286.84      350.24     22.39 o 
  -6   9   3      355.15      444.87     23.20 o 
  -5   9   3      593.48      599.16     20.19 o 
  -4   9   3      203.31      234.35     14.35 o 
  -3   9   3       50.30       59.81     12.01 o 
  -2   9   3      195.16      225.27     23.38 o 
  -1   9   3        0.39       -5.52      6.91 o 
   0   9   3     1010.02      989.50     25.22 o 
   1   9   3     1269.74     1173.29     27.93 o 
   2   9   3      602.88      572.46     19.71 o 
   3   9   3      741.72      745.34     22.76 o 
   4   9   3      124.06      171.50     14.59 o 
   5   9   3       44.70       41.57     11.11 o 
   6   9   3       23.29       41.46     11.57 o 
   7   9   3        0.07       -3.13     13.78 o 
   8   9   3      105.51      133.38     30.22 o 
 -10  10   3       42.71       68.78     28.14 o 
  -9  10   3      101.22      134.65     32.30 o 
  -8  10   3      263.32      226.54     58.36 o 
  -7  10   3      109.53      115.84     18.23 o 
  -6  10   3        0.53        1.21     12.83 o 
  -5  10   3        9.36        1.08     11.87 o 
  -4  10   3      220.08      219.67     15.10 o 
  -3  10   3       82.35       89.63     11.80 o 
  -2  10   3      675.08      687.58     22.64 o 
  -1  10   3      638.16      654.24     21.44 o 
   0  10   3     1792.37     1770.06     36.78 o 
   1  10   3      264.93      282.29     16.48 o 
   2  10   3       48.92       45.30     10.62 o 
   3  10   3      140.60      161.32     14.44 o 
   4  10   3       56.24       43.46     15.40 o 
   5  10   3       60.70       92.10     16.78 o 
   6  10   3       50.45       43.08     15.52 o 
   7  10   3      128.91      110.28     21.10 o 
  -9  11   3        0.36       22.93     25.53 o 
  -8  11   3       28.67       20.85     15.50 o 
  -7  11   3       34.78       52.08     30.22 o 
  -6  11   3       35.25       34.86     15.87 o 
  -5  11   3        3.18       -0.64     12.98 o 
  -4  11   3        0.24        6.40      8.97 o 
  -3  11   3       13.06        1.70      9.16 o 
  -2  11   3        2.96        6.96      9.52 o 
  -1  11   3        3.40        2.03      8.60 o 
   0  11   3       53.83       39.83     11.13 o 
   1  11   3        9.73       -5.00      9.38 o 
   2  11   3       37.54       36.41     11.31 o 
   3  11   3        0.22       -2.69      9.93 o 
   4  11   3        2.38        0.39     12.72 o 
   5  11   3        3.46      -13.81     13.55 o 
   6  11   3        1.21       14.07     20.84 o 
  -7  12   3       17.13        2.61     24.49 o 
  -6  12   3        3.12       -5.48     14.47 o 
  -5  12   3       23.13       -6.00     14.14 o 
  -4  12   3       43.84       23.61     15.13 o 
  -3  12   3       28.57       32.07     13.64 o 
  -2  12   3       20.85       12.30     10.59 o 
  -1  12   3       44.26       39.84     11.57 o 
   0  12   3       56.54       73.90     12.42 o 
   1  12   3        3.22        5.98     11.83 o 
   2  12   3        1.43        4.63     13.14 o 
   3  12   3       12.03       19.93     13.78 o 
   4  12   3        0.86       -4.17     15.63 o 
   5  12   3        8.84      -14.07     18.76 o 
  -4  13   3      104.33      104.73     29.18 o 
  -3  13   3       32.60       43.49     22.93 o 
  -2  13   3        6.22       22.88     18.24 o 
  -1  13   3        0.08       -6.60     11.39 o 
   0  13   3       16.98       25.53     18.76 o 
   1  13   3       58.03       45.33     21.36 o 
   2  13   3       76.91      170.38     28.66 o 
 -15   0   4       31.21       38.04     26.05 o 
 -14   0   4      394.26      369.41     38.04 o 
 -13   0   4        6.00       19.80     19.28 o 
 -12   0   4      218.57      211.54     27.61 o 
 -11   0   4      158.69      180.99     14.17 o 
 -10   0   4       62.07       68.38     19.54 o 
  -9   0   4       84.53       92.00     10.01 o 
  -8   0   4        6.46        5.33      5.90 o 
  -7   0   4     3517.10     3676.52     62.21 o 
  -6   0   4     9297.91     9554.03    142.91 o 
  -5   0   4    14701.52    14364.46    207.95 o 
  -4   0   4     1872.22     1597.98     28.91 o 
  -3   0   4       10.99       35.05      4.00 o 
  -2   0   4      248.65      175.91      7.29 o 
  -1   0   4    14315.48    15306.24    218.81 o 
   0   0   4     1370.06     1483.39     37.51 o 
   1   0   4     2847.99     2902.91     46.97 o 
   2   0   4     9509.64     9977.01    120.06 o 
   3   0   4     6481.88     6151.93     77.49 o 
   4   0   4      745.38      609.62     21.12 o 
   5   0   4     2675.28     2510.91     49.06 o 
   6   0   4     2198.40     2162.48     78.94 o 
   7   0   4     1403.56     1358.45     36.18 o 
   8   0   4      154.74      158.75     20.84 o 
   9   0   4      173.27      199.37     18.97 o 
  10   0   4      103.06      120.35     20.06 o 
  11   0   4      109.38      144.64     20.81 o 
  12   0   4       39.59       30.52     19.32 o 
 -15   1   4       37.93        8.47     15.83 o 
 -14   1   4        1.88      -15.91     14.72 o 
 -13   1   4        0.41       -6.07     13.44 o 
 -12   1   4       56.35       32.06     22.93 o 
 -11   1   4       13.64        3.39      7.68 o 
 -10   1   4      159.03      157.37     17.07 o 
  -9   1   4      314.03      287.41     12.13 o 
  -8   1   4     1514.92     1493.00     26.98 o 
  -7   1   4     2060.65     2040.27     32.41 o 
  -6   1   4     1650.97     1799.98     28.44 o 
  -5   1   4       14.02       16.49      5.12 o 
  -4   1   4      301.10      271.49      8.96 o 
  -3   1   4      845.05      928.37     13.17 o 
  -2   1   4     1129.77     1161.56     14.80 o 
  -1   1   4       18.95       70.23      4.40 o 
   0   1   4     2997.13     2793.16     36.44 o 
   1   1   4     3549.03     3391.19     34.68 o 
   2   1   4     1544.04     1467.20     28.58 o 
   3   1   4       66.65       85.02      4.29 o 
   4   1   4        0.99        4.87      3.74 o 
   5   1   4      254.86      258.61      9.50 o 
   6   1   4      384.51      391.53     13.21 o 
   7   1   4      280.07      301.36     13.34 o 
   8   1   4      883.82      877.27     21.78 o 
   9   1   4      124.68      149.00     12.82 o 
  10   1   4      136.49      134.66     13.20 o 
  11   1   4        3.26        6.09     11.06 o 
  12   1   4        2.26       -1.22     12.43 o 
 -14   2   4        0.67      -10.83     14.35 o 
 -13   2   4        3.00       -7.40     13.20 o 
 -12   2   4        0.74       -6.34     18.76 o 
 -11   2   4      271.52      282.81     37.51 o 
 -10   2   4       33.48       34.75     15.63 o 
  -9   2   4      171.18      172.15     10.55 o 
  -8   2   4        1.88        8.43      5.75 o 
  -7   2   4       43.62       50.11      6.59 o 
  -6   2   4     3710.93     3945.48     53.63 o 
  -5   2   4      248.44      243.55      8.65 o 
  -4   2   4       20.45       19.07      3.80 o 
  -3   2   4      175.45      237.58      7.43 o 
  -2   2   4      196.43      199.08      7.48 o 
  -1   2   4      168.69      176.33     19.54 o 
   0   2   4     1630.94     1792.72     19.82 o 
   1   2   4     1169.13     1227.68     15.15 o 
   2   2   4     2783.38     2918.59     43.79 o 
   3   2   4       48.57       38.75      4.60 o 
   4   2   4      414.37      463.37     10.72 o 
   5   2   4      427.14      409.77     18.88 o 
   6   2   4       77.29      100.95      7.29 o 
   7   2   4      599.67      644.05     18.23 o 
   8   2   4      135.45      113.68     11.23 o 
   9   2   4      100.98       84.87     11.45 o 
  10   2   4       28.86       17.03     10.65 o 
  11   2   4        2.83       -6.33     11.17 o 
  12   2   4        0.90       10.98     21.62 o 
 -14   3   4       31.57       30.40     16.24 o 
 -13   3   4        7.55      -12.33     13.02 o 
 -12   3   4      139.24      124.58     37.78 o 
 -11   3   4      101.21      108.79     29.44 o 
 -10   3   4      406.62      439.07     21.74 o 
  -9   3   4      292.40      291.81     13.08 o 
  -8   3   4     1531.05     1598.53    112.81 o 
  -7   3   4     1305.98     1305.30     23.58 o 
  -6   3   4     1274.12     1326.48     35.65 o 
  -5   3   4     1846.17     2187.73     35.47 o 
  -4   3   4        9.95       22.32      4.51 o 
  -3   3   4     2834.63     2749.88     38.36 o 
  -2   3   4      283.90      237.68      8.82 o 
  -1   3   4     1387.30     1126.52     18.90 o 
   0   3   4     5355.65     5290.43     58.47 o 
   1   3   4     8631.71     8769.14     75.57 o 
   2   3   4       43.60       14.26      3.35 o 
   3   3   4      207.40      248.56      7.78 o 
   4   3   4      159.13      172.20      7.55 o 
   5   3   4      161.95      176.04      8.35 o 
   6   3   4        2.42       -4.62      4.85 o 
   7   3   4       50.28       57.59      9.50 o 
   8   3   4      714.48      742.41     20.35 o 
   9   3   4      286.28      334.43     16.37 o 
  10   3   4       37.51       50.79     12.48 o 
  11   3   4        0.41       -2.53     12.91 o 
  12   3   4        1.62       15.63     25.53 o 
 -15   4   4       22.00     -454.34    385.57 o 
 -14   4   4      112.42      105.12     71.45 o 
 -13   4   4      193.96      160.76     97.58 o 
 -12   4   4      188.02      124.09     35.27 o 
 -11   4   4      102.11       61.60     30.12 o 
 -10   4   4       42.78       40.36     31.50 o 
  -9   4   4      175.23      197.16     30.87 o 
  -8   4   4       45.59       42.01      9.98 o 
  -7   4   4      113.38      111.71     14.42 o 
  -6   4   4     1054.55      974.86     20.74 o 
  -5   4   4     2503.70     2501.45     69.27 o 
  -4   4   4    10020.11    10450.34    128.85 o 
  -3   4   4      298.06      281.12      9.87 o 
  -2   4   4     1352.29     1276.62     24.34 o 
  -1   4   4      572.38      530.89     18.31 o 
   0   4   4      520.98      487.06     10.72 o 
   1   4   4      929.12      830.02     13.08 o 
   2   4   4     3246.46     3187.41     35.25 o 
   3   4   4     2485.10     2362.90     34.60 o 
   4   4   4     2888.47     2857.18     47.76 o 
   5   4   4     1321.32     1321.64     28.63 o 
   6   4   4      708.55      733.15     23.72 o 
   7   4   4      160.00      155.51      9.93 o 
   8   4   4       10.80        6.79     10.15 o 
   9   4   4       20.43       28.70     10.38 o 
  10   4   4       92.65      106.38     15.38 o 
  11   4   4      138.18      141.65     22.27 o 
 -14   5   4        0.44       14.05     73.47 o 
 -13   5   4        8.35        4.10     14.50 o 
 -12   5   4       19.13       -5.37     26.49 o 
 -11   5   4       16.55        2.83     12.34 o 
 -10   5   4      205.80      200.02     51.22 o 
  -9   5   4      759.42      780.24     60.96 o 
  -8   5   4      392.04      408.73     15.48 o 
  -7   5   4        8.26       12.48      8.60 o 
  -6   5   4       51.99       64.05     12.64 o 
  -5   5   4      206.08      219.79     11.11 o 
  -4   5   4      403.98      462.82     13.97 o 
  -3   5   4     1199.98     1211.97     31.31 o 
  -2   5   4     3651.95     3481.56     49.54 o 
  -1   5   4     2799.04     2722.10     34.73 o 
   0   5   4      510.79      464.04      9.64 o 
   1   5   4       93.94       81.62      5.96 o 
   2   5   4     1314.10     1256.54     18.21 o 
   3   5   4      628.42      551.25     20.81 o 
   4   5   4       44.49       30.19      7.57 o 
   5   5   4      318.85      286.20     10.42 o 
   6   5   4      263.88      252.01     11.06 o 
   7   5   4      318.97      314.38     12.48 o 
   8   5   4        9.82        4.29     10.28 o 
   9   5   4       61.93       80.36     17.27 o 
  10   5   4       88.17      122.24     20.59 o 
  11   5   4       70.48       82.09     20.26 o 
 -13   6   4       37.83       28.37     16.37 o 
 -12   6   4       29.18       34.93     15.89 o 
 -11   6   4       70.34       32.06     14.24 o 
 -10   6   4       89.65       56.98     16.67 o 
  -9   6   4        0.04      -11.14     10.61 o 
  -8   6   4       75.96       89.08     13.62 o 
  -7   6   4      235.88      306.96     23.07 o 
  -6   6   4      171.31      240.16     15.97 o 
  -5   6   4      272.44      262.67     12.19 o 
  -4   6   4      364.32      343.26     13.41 o 
  -3   6   4       99.18      111.00      8.88 o 
  -2   6   4       66.66       93.68     12.92 o 
  -1   6   4      106.99      114.02      8.80 o 
   0   6   4       62.79       70.90      5.96 o 
   1   6   4       71.87       84.90      6.89 o 
   2   6   4      748.63      715.38     15.94 o 
   3   6   4      541.00      509.70     22.04 o 
   4   6   4      113.27      106.70      8.74 o 
   5   6   4        5.30       -3.40      6.62 o 
   6   6   4        5.23        5.01      8.42 o 
   7   6   4       31.49       36.60      9.08 o 
   8   6   4      110.38       98.34     13.61 o 
   9   6   4        4.19      -17.58     16.93 o 
  10   6   4       65.81       70.00     19.32 o 
 -13   7   4        0.01        3.65     24.49 o 
 -12   7   4       95.96      100.22     25.53 o 
 -11   7   4       72.30       54.22     29.70 o 
 -10   7   4      241.88      202.78     66.95 o 
  -9   7   4      422.41      400.65     31.26 o 
  -8   7   4      333.92      362.53     39.08 o 
  -7   7   4      264.54      261.24     28.91 o 
  -6   7   4      113.81      123.02     20.00 o 
  -5   7   4       15.91       19.05      7.36 o 
  -4   7   4       24.40       21.78      7.12 o 
  -3   7   4      223.78      224.61     12.14 o 
  -2   7   4     1901.91     1933.83     34.37 o 
  -1   7   4     2070.52     2019.78     35.40 o 
   0   7   4     1772.94     1782.63     32.65 o 
   1   7   4     1209.42     1188.37     25.43 o 
   2   7   4      906.35      905.70     22.64 o 
   3   7   4      185.16      215.22     10.86 o 
   4   7   4       41.00       23.44      7.56 o 
   5   7   4      514.13      485.02     16.08 o 
   6   7   4       90.48      105.96     12.66 o 
   7   7   4      231.62      309.45     17.77 o 
   8   7   4      105.65      144.43     15.79 o 
   9   7   4      227.72      240.86     23.87 o 
  10   7   4      102.82      105.25     28.14 o 
 -12   8   4       96.54       96.04     36.73 o 
 -11   8   4      210.44      231.59     51.58 o 
 -10   8   4      145.75      145.39     43.51 o 
  -9   8   4       16.76       12.26     13.14 o 
  -8   8   4      212.21      196.65     18.97 o 
  -7   8   4      208.77      244.72     19.32 o 
  -6   8   4      502.60      564.34     19.24 o 
  -5   8   4      596.23      633.21     28.82 o 
  -4   8   4     1305.72     1344.55     29.17 o 
  -3   8   4      981.14      929.62     23.34 o 
  -2   8   4     1340.93     1242.73     27.12 o 
  -1   8   4        1.14      -11.94      5.97 o 
   0   8   4      502.60      463.73     16.52 o 
   1   8   4      412.17      422.42     16.21 o 
   2   8   4      191.51      211.74     13.71 o 
   3   8   4      583.88      548.57     19.19 o 
   4   8   4      259.02      285.93     16.13 o 
   5   8   4      187.06      189.02     18.91 o 
   6   8   4      163.64      166.01     20.58 o 
   7   8   4       35.40       36.87     16.15 o 
   8   8   4        1.97        2.43     14.65 o 
   9   8   4        2.89      -28.14     23.45 o 
 -11   9   4        1.28      -12.97     14.65 o 
 -10   9   4       29.60       28.52     16.47 o 
  -9   9   4       64.34       28.75     14.89 o 
  -8   9   4       37.46       27.13     13.57 o 
  -7   9   4       42.78       56.73     20.06 o 
  -6   9   4        0.30        0.08      8.55 o 
  -5   9   4       49.56       48.43     10.03 o 
  -4   9   4       71.85       62.36     10.29 o 
  -3   9   4        0.18       -7.92      6.87 o 
  -2   9   4       88.99      107.45     11.51 o 
  -1   9   4      111.44      107.88     11.72 o 
   0   9   4      239.01      247.78     15.66 o 
   1   9   4       25.17       35.88     10.09 o 
   2   9   4       12.64        8.12      8.80 o 
   3   9   4       79.91       85.01     15.13 o 
   4   9   4       37.03       52.55     21.62 o 
   5   9   4       22.18       27.63     13.14 o 
   6   9   4        7.94       14.01     13.52 o 
   7   9   4       25.47       22.26     15.64 o 
   8   9   4        2.11      -13.67     19.54 o 
 -10  10   4        9.73       45.33     26.05 o 
  -9  10   4       15.67       -6.81     14.24 o 
  -8  10   4        0.12        3.50     13.87 o 
  -7  10   4      108.34      119.39     40.38 o 
  -6  10   4       39.65       19.47     12.98 o 
  -5  10   4       43.53       35.84     12.80 o 
  -4  10   4       11.13        5.56     10.15 o 
  -3  10   4        1.30       -1.02      8.60 o 
  -2  10   4       40.82       43.61     10.39 o 
  -1  10   4        2.77       -9.49      7.96 o 
   0  10   4       61.66       41.92     10.31 o 
   1  10   4       68.08       74.65     14.89 o 
   2  10   4       18.08       21.88     12.46 o 
   3  10   4      171.86      184.70     19.58 o 
   4  10   4       15.72       16.29     14.59 o 
   5  10   4        0.50      -16.24     12.75 o 
   6  10   4        0.49       -4.29     14.09 o 
   7  10   4        9.66       -1.56     19.80 o 
  -9  11   4      149.55      175.07     33.87 o 
  -8  11   4      175.30      147.33     28.92 o 
  -7  11   4       70.44       79.27     18.38 o 
  -6  11   4       32.82       44.65     16.00 o 
  -5  11   4        2.57       12.61      9.94 o 
  -4  11   4        1.34        6.80     13.39 o 
  -3  11   4       48.50       47.81     11.48 o 
  -2  11   4      341.49      337.37     18.97 o 
  -1  11   4      389.75      370.40     18.63 o 
   0  11   4      424.81      408.39     27.61 o 
   1  11   4      152.96      198.56     20.70 o 
   2  11   4      287.67      330.54     24.65 o 
   3  11   4      101.50       61.37     16.27 o 
   4  11   4       12.47       -0.52     14.13 o 
   5  11   4       42.15       38.44     17.58 o 
   6  11   4       72.58       62.00     23.97 o 
  -7  12   4       27.36       19.28     25.01 o 
  -6  12   4       32.99       16.59     15.95 o 
  -5  12   4       36.32       51.83     17.43 o 
  -4  12   4      100.20      111.58     14.81 o 
  -3  12   4      104.82      130.71     18.23 o 
  -2  12   4       48.19       44.09     14.92 o 
  -1  12   4        6.71        4.05     19.54 o 
   0  12   4        3.06       -5.52     12.46 o 
   1  12   4       36.84       36.70     14.65 o 
   2  12   4       35.32       29.23     14.89 o 
   3  12   4       71.51       16.67     20.32 o 
   4  12   4      137.04       99.52     26.05 o 
  -3  13   4        2.74       -1.04     18.24 o 
  -2  13   4        0.36       17.19     19.28 o 
  -1  13   4        2.34       -6.77     17.72 o 
   0  13   4        5.46       -2.08     16.15 o 
   1  13   4       10.26        3.65     16.67 o 
 -15   1   5       37.29       13.93     21.88 o 
 -14   1   5      159.99      160.34     20.96 o 
 -13   1   5       40.23       16.36     14.47 o 
 -12   1   5      145.51      176.98     16.13 o 
 -11   1   5      405.90      414.82     13.35 o 
 -10   1   5      543.77      551.42     14.36 o 
  -9   1   5       19.95       19.62     10.15 o 
  -8   1   5      169.24      164.18      8.05 o 
  -7   1   5     2649.02     2794.52     35.68 o 
  -6   1   5     1357.12     1432.61     20.97 o 
  -5   1   5        5.62       10.55      3.14 o 
  -4   1   5      360.34      268.90      6.99 o 
  -3   1   5      867.27      722.47     11.20 o 
  -2   1   5     3074.18     3076.12     40.49 o 
  -1   1   5     1007.59     1045.43     17.16 o 
   0   1   5      811.89      918.77     14.22 o 
   1   1   5      247.82      263.29      5.90 o 
   2   1   5      269.28      254.67      6.27 o 
   3   1   5      433.65      409.30      8.30 o 
   4   1   5     1798.11     1828.77     24.08 o 
   5   1   5     1337.99     1348.16     29.34 o 
   6   1   5     1130.68     1147.75     22.99 o 
   7   1   5      214.51      237.24     13.02 o 
   8   1   5        9.18       -2.55      8.83 o 
   9   1   5       48.61       27.16     10.74 o 
  10   1   5        3.40       11.52     12.72 o 
  11   1   5       48.49       66.96     16.42 o 
 -15   2   5       29.00       22.97     16.90 o 
 -14   2   5        9.69       -8.60     14.33 o 
 -13   2   5       22.24       18.62     18.24 o 
 -12   2   5       14.89        0.52      8.29 o 
 -11   2   5        4.87       12.22     11.97 o 
 -10   2   5      793.28      823.51     34.45 o 
  -9   2   5     1892.91     1990.63     34.61 o 
  -8   2   5     2629.32     2661.91     56.75 o 
  -7   2   5     2970.98     2961.74     87.52 o 
  -6   2   5     2389.53     2373.20     44.75 o 
  -5   2   5      493.36      404.15     11.11 o 
  -4   2   5      991.34      967.07     21.87 o 
  -3   2   5       21.16       24.32      3.56 o 
  -2   2   5     2505.56     2463.23     34.65 o 
  -1   2   5     6397.23     5820.31     72.73 o 
   0   2   5    13754.42    13898.09    143.09 o 
   1   2   5     3182.29     3054.36     29.64 o 
   2   2   5     1149.12     1028.91     23.79 o 
   3   2   5     2337.65     2341.28     28.16 o 
   4   2   5     2184.54     2185.63     62.41 o 
   5   2   5      237.53      242.36      9.22 o 
   6   2   5      441.34      483.67     15.49 o 
   7   2   5      598.40      615.92     18.25 o 
   8   2   5      193.68      189.11     13.47 o 
   9   2   5       73.51       89.44     13.61 o 
  10   2   5      120.83      145.50     16.54 o 
  11   2   5      101.90      100.13     17.14 o 
 -14   3   5        2.97       17.38     19.02 o 
 -13   3   5       62.08       66.15     16.20 o 
 -12   3   5      170.09      173.07     62.26 o 
 -11   3   5      199.16      220.57     30.22 o 
 -10   3   5      359.92      409.80     19.34 o 
  -9   3   5      108.78      122.49     21.66 o 
  -8   3   5       12.61        8.72      6.43 o 
  -7   3   5       19.01       26.94      6.18 o 
  -6   3   5      207.71      189.23     14.35 o 
  -5   3   5     3125.43     3392.82     75.07 o 
  -4   3   5     5202.91     5520.04     76.31 o 
  -3   3   5       25.72       42.08     42.20 o 
  -2   3   5      259.79      242.75      7.57 o 
  -1   3   5      189.15      230.25      9.10 o 
   0   3   5     1995.81     2276.03     25.53 o 
   1   3   5      168.67      201.05      5.50 o 
   2   3   5      235.33      267.35      6.75 o 
   3   3   5      679.89      625.94     24.30 o 
   4   3   5       60.40       57.73      5.95 o 
   5   3   5      898.15      963.48     18.18 o 
   6   3   5      161.98      169.96      9.58 o 
   7   3   5        1.59       -9.51      8.33 o 
   8   3   5       64.47       59.83     13.73 o 
   9   3   5        8.50       13.95     11.83 o 
  10   3   5        5.34      -18.80     12.12 o 
  11   3   5        0.22        7.56     15.66 o 
 -15   4   5        3.82     -218.83    376.19 o 
 -14   4   5        0.02      -11.40     70.97 o 
 -13   4   5        3.77       -7.53     20.70 o 
 -12   4   5        0.65        1.19     61.49 o 
 -11   4   5        1.62      -19.38     24.91 o 
 -10   4   5        3.98        0.48     42.75 o 
  -9   4   5      165.37      192.21     23.98 o 
  -8   4   5      323.42      329.15     29.81 o 
  -7   4   5        2.56        3.17      8.34 o 
  -6   4   5      169.75      182.14     10.31 o 
  -5   4   5       56.31       65.36      7.07 o 
  -4   4   5     3789.28     4311.37     58.77 o 
  -3   4   5        6.63       20.61      4.73 o 
  -2   4   5       47.20       41.56      4.99 o 
  -1   4   5      490.12      497.87     18.86 o 
   0   4   5        1.75        0.72      3.63 o 
   1   4   5        3.67        3.01      2.73 o 
   2   4   5      264.10      304.10      8.91 o 
   3   4   5      410.04      413.88     10.74 o 
   4   4   5      707.27      736.81     14.97 o 
   5   4   5       42.39       43.42      7.92 o 
   6   4   5       50.82       43.80      8.62 o 
   7   4   5       27.40       28.33     10.93 o 
   8   4   5       36.05       38.96     12.12 o 
   9   4   5        1.57       -1.23     11.90 o 
  10   4   5        0.05        9.38     16.58 o 
  11   4   5       19.81       37.68     15.41 o 
 -14   5   5       28.40       12.51     15.61 o 
 -13   5   5       48.77       49.13     31.53 o 
 -12   5   5      195.31      236.28    132.86 o 
 -11   5   5      187.66      186.50     25.01 o 
 -10   5   5      180.14      232.97     40.90 o 
  -9   5   5       80.19      106.26     11.26 o 
  -8   5   5        1.56        3.11      9.34 o 
  -7   5   5      144.13      129.68     10.52 o 
  -6   5   5      144.89      222.18     11.78 o 
  -5   5   5     1516.06     1512.96     40.56 o 
  -4   5   5     5811.71     6092.86     80.79 o 
  -3   5   5     8564.39     8475.29    107.66 o 
  -2   5   5     3262.80     3092.22     45.47 o 
  -1   5   5     1318.11     1283.93     27.00 o 
   0   5   5      344.99      354.27      9.06 o 
   1   5   5      461.51      487.19     10.81 o 
   2   5   5      659.76      686.76     13.34 o 
   3   5   5      360.49      363.37     10.44 o 
   4   5   5     1245.39     1262.97     23.54 o 
   5   5   5     1255.00     1301.87     25.00 o 
   6   5   5      870.73      849.92     20.76 o 
   7   5   5        4.52       -0.13      8.22 o 
   8   5   5       59.36       47.32     12.67 o 
   9   5   5       12.16       13.37     20.32 o 
  10   5   5        0.98       26.16     18.21 o 
 -13   6   5       30.54        9.69     15.50 o 
 -12   6   5        9.11        4.83     14.38 o 
 -11   6   5       17.72       31.60     14.85 o 
 -10   6   5      318.02      316.52     83.11 o 
  -9   6   5       59.53      135.33     32.04 o 
  -8   6   5      183.62      236.70     26.25 o 
  -7   6   5      132.15      148.67     17.60 o 
  -6   6   5     2248.64     2087.80     36.99 o 
  -5   6   5      115.89      112.88     10.01 o 
  -4   6   5       85.78       89.84      8.95 o 
  -3   6   5      205.67      213.53     11.44 o 
  -2   6   5      409.78      374.69     13.16 o 
  -1   6   5     1628.85     1681.10     25.55 o 
   0   6   5     1367.68     1352.74     22.40 o 
   1   6   5     1474.89     1497.43     34.29 o 
   2   6   5      612.49      596.91     14.97 o 
   3   6   5      250.07      250.45     13.92 o 
   4   6   5      127.57      140.52     12.01 o 
   5   6   5        1.97        3.76      8.14 o 
   6   6   5       63.96       59.58     11.07 o 
   7   6   5      363.11      360.03     19.15 o 
   8   6   5      242.46      306.72     24.77 o 
   9   6   5      266.46      296.69     56.53 o 
  10   6   5       64.73       97.55     21.73 o 
 -13   7   5       34.64       66.69     27.61 o 
 -12   7   5       42.06       21.46     14.98 o 
 -11   7   5       52.60       40.06     15.05 o 
 -10   7   5       17.32       10.28     12.38 o 
  -9   7   5        0.23        5.06     11.64 o 
  -8   7   5        1.26        1.89      8.63 o 
  -7   7   5      106.12      101.71     11.43 o 
  -6   7   5      293.83      314.16     14.99 o 
  -5   7   5      487.51      486.95     16.99 o 
  -4   7   5      320.88      277.96     16.77 o 
  -3   7   5      166.32      176.91     11.63 o 
  -2   7   5      795.40      825.38     20.71 o 
  -1   7   5      728.01      733.64     24.81 o 
   0   7   5      418.48      438.00     20.83 o 
   1   7   5       57.07       66.46     13.29 o 
   2   7   5      449.24      396.04     16.20 o 
   3   7   5      523.36      540.66     19.02 o 
   4   7   5      140.36      162.23     15.40 o 
   5   7   5        2.27       -4.14      9.08 o 
   6   7   5      129.44      143.21     23.35 o 
   7   7   5      192.82      190.94     16.48 o 
   8   7   5       44.20       42.83     13.35 o 
   9   7   5        1.08      -14.79     16.32 o 
 -12   8   5        2.01       -3.86     14.77 o 
 -11   8   5       14.52       -6.05     14.38 o 
 -10   8   5       69.03       57.61     15.50 o 
  -9   8   5      221.59      234.76     31.78 o 
  -8   8   5       39.86       65.76     20.06 o 
  -7   8   5       51.47       49.25     10.50 o 
  -6   8   5        1.93        6.43      8.41 o 
  -5   8   5       41.36       59.66     10.20 o 
  -4   8   5        5.18       -3.53      7.42 o 
  -3   8   5       34.76       32.05      8.39 o 
  -2   8   5     1271.59     1205.04     27.03 o 
  -1   8   5      212.64      222.82     13.25 o 
   0   8   5      143.15      133.24     15.11 o 
   1   8   5       56.49       50.55     12.09 o 
   2   8   5       34.41       30.47     16.41 o 
   3   8   5       48.22       45.87     14.07 o 
   4   8   5        0.48        4.99     11.14 o 
   5   8   5       12.56        4.94     17.19 o 
   6   8   5       22.50       31.89     14.75 o 
   7   8   5       67.95       80.56     17.87 o 
   8   8   5       88.09       89.85     19.43 o 
 -11   9   5       99.47       80.63     18.32 o 
 -10   9   5       39.35       -1.33     14.38 o 
  -9   9   5        6.60       -4.34     13.02 o 
  -8   9   5        3.50        5.49     12.27 o 
  -7   9   5        4.28        5.57     11.60 o 
  -6   9   5      147.71      168.74     14.11 o 
  -5   9   5      246.64      279.82     16.73 o 
  -4   9   5      370.76      363.20     17.00 o 
  -3   9   5      222.32      277.01     25.22 o 
  -2   9   5      896.67      841.85     36.07 o 
  -1   9   5      102.71      129.11     16.21 o 
   0   9   5      132.68      144.32     16.53 o 
   1   9   5        9.15       -5.21     10.00 o 
   2   9   5       30.69       20.05     12.88 o 
   3   9   5      517.24      543.40     26.33 o 
   4   9   5        7.17       22.62     13.94 o 
   5   9   5      116.69      140.26     31.78 o 
   6   9   5      172.16      189.54     21.86 o 
   7   9   5      220.25      184.14     22.33 o 
 -10  10   5       26.23       36.47     26.05 o 
  -9  10   5      144.80      139.61     20.02 o 
  -8  10   5      185.26      210.91     63.05 o 
  -7  10   5      295.96      353.33     26.83 o 
  -6  10   5      206.33      233.03     16.65 o 
  -5  10   5       47.98       38.11     10.71 o 
  -4  10   5        1.47       -2.64      8.58 o 
  -3  10   5       56.21       46.49     13.35 o 
  -2  10   5      107.26       99.07     15.83 o 
  -1  10   5      293.38      290.84     22.29 o 
   0  10   5      487.43      425.23     23.74 o 
   1  10   5      483.08      481.18     25.24 o 
   2  10   5      346.32      362.72     31.78 o 
   3  10   5       15.20       29.45     14.59 o 
   4  10   5       17.01       36.08     15.89 o 
   5  10   5        0.01        7.59     13.76 o 
   6  10   5        5.90       21.39     16.32 o 
  -9  11   5        1.01       28.14     25.53 o 
  -8  11   5        9.81       -8.39     14.52 o 
  -7  11   5       11.84       -1.44     14.14 o 
  -6  11   5        5.16        1.56     17.72 o 
  -5  11   5        1.10      -14.36     17.72 o 
  -4  11   5       59.86       37.35     22.93 o 
  -3  11   5        9.55        2.02     21.62 o 
  -2  11   5        0.17        4.73     11.87 o 
  -1  11   5        8.25        6.32     12.24 o 
   0  11   5        2.91      -17.45     11.77 o 
   1  11   5       93.88       50.55     24.23 o 
   2  11   5        1.64       -3.76     12.77 o 
   3  11   5        6.64       16.78     15.21 o 
   4  11   5        7.08       -1.43     14.39 o 
   5  11   5        1.46      -27.61     18.76 o 
  -5  12   5        1.57        1.36     12.51 o 
  -4  12   5        0.87       -4.41     13.29 o 
  -3  12   5        4.52      -11.53     12.14 o 
  -2  12   5        1.39       10.32     13.72 o 
  -1  12   5       10.17       28.66     18.24 o 
   0  12   5       14.35       11.42     14.09 o 
   1  12   5      139.23      143.31     31.00 o 
   2  12   5       48.63       31.78     20.84 o 
   3  12   5        0.17       -6.77     17.72 o 
 -15   0   6        5.11       33.87     25.01 o 
 -14   0   6       31.11       28.66     21.36 o 
 -13   0   6       23.74       13.55     20.32 o 
 -12   0   6      705.86      771.30     31.52 o 
 -11   0   6      248.12      287.36     17.72 o 
 -10   0   6      439.71      410.16     18.25 o 
  -9   0   6      490.53      459.50     18.24 o 
  -8   0   6     3879.77     3864.06     67.23 o 
  -7   0   6      124.64      121.11     10.09 o 
  -6   0   6      109.48       93.54     18.50 o 
  -5   0   6     1695.37     1436.21     38.04 o 
  -4   0   6     3446.51     3343.25     75.03 o 
  -3   0   6      503.81      435.23     21.88 o 
  -2   0   6    10962.01    11048.75    160.44 o 
  -1   0   6     6147.18     6261.80    134.95 o 
   0   0   6     7278.14     7325.84     90.62 o 
   1   0   6     1143.32     1114.56     19.85 o 
   2   0   6        1.73       -1.76      4.14 o 
   3   0   6     5384.04     5131.82     68.34 o 
   4   0   6     2271.52     2094.39     43.62 o 
   5   0   6       63.93       61.30     10.64 o 
   6   0   6       73.51      120.81     26.83 o 
   7   0   6      280.67      298.55     30.22 o 
   8   0   6      564.57      637.23     43.25 o 
   9   0   6       52.55      -18.76     23.97 o 
  10   0   6        1.78        1.04     24.49 o 
  11   0   6       47.40       65.13     29.18 o 
 -15   1   6        7.97       -2.92     15.83 o 
 -14   1   6       58.77       72.62     18.41 o 
 -13   1   6       84.61       90.04     19.80 o 
 -12   1   6       69.00       58.15      8.87 o 
 -11   1   6        9.86        8.06      6.18 o 
 -10   1   6       85.64       90.36      8.13 o 
  -9   1   6      472.09      457.07     12.85 o 
  -8   1   6      503.66      516.06     12.99 o 
  -7   1   6     2229.22     2375.87     31.78 o 
  -6   1   6     1778.40     1820.54     25.12 o 
  -5   1   6      574.37      481.38     12.87 o 
  -4   1   6        6.47       13.71      3.08 o 
  -3   1   6      161.38      192.07      5.59 o 
  -2   1   6        1.10       -3.67      3.63 o 
  -1   1   6      282.08      268.36      8.48 o 
   0   1   6     1741.68     1716.42     21.14 o 
   1   1   6     5269.27     5051.45     46.35 o 
   2   1   6     2268.45     2143.55     23.30 o 
   3   1   6     1776.09     1657.94     22.32 o 
   4   1   6        1.60       -0.16      4.55 o 
   5   1   6      114.33      122.58     15.79 o 
   6   1   6       83.98       69.43     11.28 o 
   7   1   6       35.51       49.95     11.60 o 
   8   1   6      143.73      142.78     26.41 o 
   9   1   6       78.30       56.09     18.41 o 
  10   1   6       96.13       81.39     20.45 o 
 -15   2   6       19.60        1.19     16.37 o 
 -14   2   6        0.33      -15.38     14.35 o 
 -13   2   6        0.87       -7.03      9.08 o 
 -12   2   6        3.44       -8.84      8.18 o 
 -11   2   6        8.64       -2.72      6.62 o 
 -10   2   6       52.11       51.52      7.57 o 
  -9   2   6        1.33        0.41     13.73 o 
  -8   2   6      106.40      182.43    189.23 o 
  -7   2   6       33.14       45.33     44.82 o 
  -6   2   6       67.00       79.84      6.79 o 
  -5   2   6       17.86       23.78      4.21 o 
  -4   2   6       29.15       24.67      3.55 o 
  -3   2   6      302.26      345.35     11.08 o 
  -2   2   6      388.43      475.19     13.39 o 
  -1   2   6        5.95        5.94      3.38 o 
   0   2   6       17.36       28.25      5.82 o 
   1   2   6       73.87       89.75      4.56 o 
   2   2   6      866.98      882.25     12.71 o 
   3   2   6      344.97      342.75     12.65 o 
   4   2   6       33.45       39.23      6.50 o 
   5   2   6      692.15      718.87     35.16 o 
   6   2   6        0.62        1.25      9.35 o 
   7   2   6       29.54       26.67     11.18 o 
   8   2   6        0.28      -14.18     10.32 o 
   9   2   6       11.47       -2.76     14.46 o 
  10   2   6       35.62        5.96     17.13 o 
 -15   3   6        8.87       21.36     25.01 o 
 -14   3   6       59.81       54.85     13.91 o 
 -13   3   6       35.41       24.94     17.45 o 
 -12   3   6        4.42       -6.74     13.55 o 
 -11   3   6      152.44      167.65     90.29 o 
 -10   3   6      200.74      227.93     53.23 o 
  -9   3   6      162.78      211.78     37.15 o 
  -8   3   6      264.88      309.91     20.34 o 
  -7   3   6     1667.94     1693.90     29.78 o 
  -6   3   6     3463.44     3598.72     51.12 o 
  -5   3   6     2250.31     2230.66     34.21 o 
  -4   3   6       87.43      114.98     10.97 o 
  -3   3   6      359.00      396.07     11.99 o 
  -2   3   6      141.86      142.66      7.55 o 
  -1   3   6       33.66       51.55      5.41 o 
   0   3   6     1845.85     1917.50     23.94 o 
   1   3   6     2820.68     2559.37     29.98 o 
   2   3   6     4170.95     3932.47     49.07 o 
   3   3   6     1387.50     1403.25     24.04 o 
   4   3   6      591.59      626.90     16.35 o 
   5   3   6       45.60       38.78      8.04 o 
   6   3   6      799.25      789.57     24.37 o 
   7   3   6       10.73        2.34     10.59 o 
   8   3   6       16.28       13.34     12.33 o 
   9   3   6      339.55      365.09     21.44 o 
  10   3   6       77.49      105.35     20.22 o 
 -15   4   6        5.68     -314.18    363.68 o 
 -14   4   6       18.47      -14.02     26.88 o 
 -13   4   6      181.96      185.68     80.48 o 
 -12   4   6      440.23      474.83    188.09 o 
 -11   4   6      362.74      361.01    228.47 o 
 -10   4   6      282.42      287.60     53.79 o 
  -9   4   6      377.20      429.33     23.33 o 
  -8   4   6      204.88      231.99     14.46 o 
  -7   4   6       28.75       14.84      6.70 o 
  -6   4   6      117.29      131.29      9.29 o 
  -5   4   6     2752.54     2857.06     42.93 o 
  -4   4   6     2923.60     2774.01     41.33 o 
  -3   4   6     2878.69     2721.59     48.93 o 
  -2   4   6     1308.77     1154.47     20.64 o 
  -1   4   6     1174.17     1090.76     48.72 o 
   0   4   6       68.94       58.29      4.84 o 
   1   4   6      167.49      153.04      9.29 o 
   2   4   6      143.47      161.82      9.10 o 
   3   4   6      411.11      378.08     12.85 o 
   4   4   6     1246.32     1290.24     24.40 o 
   5   4   6     1993.68     2055.39     50.91 o 
   6   4   6      267.52      301.02     17.10 o 
   7   4   6      115.62      142.12     15.94 o 
   8   4   6      245.32      272.57     18.83 o 
   9   4   6       83.16      122.26     16.42 o 
  10   4   6        2.15       -2.31     14.56 o 
 -14   5   6       21.87        9.75     26.86 o 
 -13   5   6        5.91        6.65     14.53 o 
 -12   5   6       27.79       23.12     14.52 o 
 -11   5   6       49.17       28.93     13.41 o 
 -10   5   6       48.65       85.92     14.35 o 
  -9   5   6       66.52      119.94     12.67 o 
  -8   5   6      293.17      307.38     14.22 o 
  -7   5   6       91.89      104.85     10.17 o 
  -6   5   6      676.66      697.20     18.57 o 
  -5   5   6       28.49       35.42     11.06 o 
  -4   5   6      923.29      924.07     20.26 o 
  -3   5   6      461.79      513.85     14.38 o 
  -2   5   6       79.53       91.66     10.55 o 
  -1   5   6      535.25      574.31     16.66 o 
   0   5   6       65.38       44.73      6.12 o 
   1   5   6       49.65       34.12      8.20 o 
   2   5   6      130.07      108.38     10.68 o 
   3   5   6      285.18      327.05     14.63 o 
   4   5   6      724.22      744.43     18.97 o 
   5   5   6      100.69      144.85     17.90 o 
   6   5   6       55.71       21.84     12.71 o 
   7   5   6       49.81       38.04     12.33 o 
   8   5   6        1.08       -2.48     16.41 o 
   9   5   6        3.00       -0.97     17.06 o 
 -14   6   6        3.81       13.03     24.49 o 
 -13   6   6       69.12       82.64     18.17 o 
 -12   6   6       99.67      124.51     18.69 o 
 -11   6   6       30.85       61.24     14.98 o 
 -10   6   6        2.29       -4.68     13.55 o 
  -9   6   6       24.56        8.69      9.12 o 
  -8   6   6        6.01      -12.95      7.59 o 
  -7   6   6        7.17       -5.43      7.90 o 
  -6   6   6      143.71      145.22     11.51 o 
  -5   6   6      453.68      518.70     21.19 o 
  -4   6   6     1697.12     1740.15     31.77 o 
  -3   6   6      113.46      114.43      9.48 o 
  -2   6   6      281.22      306.45     17.02 o 
  -1   6   6        4.13        2.43      6.30 o 
   0   6   6      180.05      217.08     12.24 o 
   1   6   6      324.42      305.38     14.63 o 
   2   6   6       58.34       76.53     10.01 o 
   3   6   6       28.28       32.73      9.80 o 
   4   6   6        9.25        7.73      9.01 o 
   5   6   6       71.44       85.48     12.40 o 
   6   6   6       19.88       23.09     17.77 o 
   7   6   6       28.36       29.15     26.31 o 
   8   6   6       43.09       25.50     17.30 o 
   9   6   6       17.45       12.62     17.87 o 
 -13   7   6       11.64       21.88     25.01 o 
 -12   7   6        0.27      -11.27     15.89 o 
 -11   7   6        0.77       -9.24     12.61 o 
 -10   7   6       18.20       13.28     13.26 o 
  -9   7   6       46.88       56.48     20.32 o 
  -8   7   6       78.15       85.17     11.76 o 
  -7   7   6      334.29      362.70     16.81 o 
  -6   7   6     1179.69     1203.31     30.88 o 
  -5   7   6      365.28      337.69     15.54 o 
  -4   7   6      531.35      502.17     29.44 o 
  -3   7   6        1.29      -14.18      8.38 o 
  -2   7   6      486.17      493.04     33.09 o 
  -1   7   6      344.91      326.52     18.75 o 
   0   7   6      262.80      307.61     18.69 o 
   1   7   6      275.47      307.74     15.24 o 
   2   7   6      367.29      389.26     30.10 o 
   3   7   6      306.53      298.83     16.46 o 
   4   7   6      180.99      204.67     15.32 o 
   5   7   6        1.94       -3.56      9.54 o 
   6   7   6       20.04       12.96     11.27 o 
   7   7   6       32.41       20.07     13.94 o 
   8   7   6       55.65       52.41     19.48 o 
 -12   8   6       28.41       29.89     16.52 o 
 -11   8   6       92.41      127.50     19.43 o 
 -10   8   6      184.43      184.84     20.22 o 
  -9   8   6      110.67      147.48     18.01 o 
  -8   8   6       66.04       28.99     10.31 o 
  -7   8   6        0.56        0.42      8.92 o 
  -6   8   6      256.87      273.05     21.99 o 
  -5   8   6      176.75      204.65     23.45 o 
  -4   8   6      401.52      394.94     30.74 o 
  -3   8   6     1349.18     1400.50     46.89 o 
  -2   8   6     2865.13     2681.09     58.57 o 
  -1   8   6      512.36      485.32     26.05 o 
   0   8   6      138.80      135.75     16.15 o 
   1   8   6        3.01        1.00     10.61 o 
   2   8   6        0.31        4.08     11.03 o 
   3   8   6      101.37       72.96     21.10 o 
   4   8   6      113.95      101.14     16.94 o 
   5   8   6      479.63      491.80     26.46 o 
   6   8   6      358.64      438.81     25.82 o 
   7   8   6      123.28      175.16     21.65 o 
 -11   9   6        3.46       18.02     16.53 o 
 -10   9   6        1.04       -2.71     14.02 o 
  -9   9   6        0.89      -10.03     12.98 o 
  -8   9   6       24.24       10.27     13.13 o 
  -7   9   6        3.71       -4.17     10.68 o 
  -6   9   6       30.46       30.86     12.51 o 
  -5   9   6       19.39       30.94     12.31 o 
  -4   9   6       47.26       81.28     19.80 o 
  -3   9   6        3.25       13.96     13.81 o 
  -2   9   6        8.54       11.09     10.86 o 
  -1   9   6      208.58      177.42     19.80 o 
   0   9   6       70.40       56.66     14.18 o 
   1   9   6       24.50       30.17     12.83 o 
   2   9   6        7.52        3.93     12.34 o 
   3   9   6        1.54       -1.03     12.14 o 
   4   9   6       42.27       28.62     15.63 o 
   5   9   6       44.69       55.32     16.99 o 
   6   9   6       17.10       23.31     28.40 o 
   7   9   6       17.36        7.82     21.36 o 
  -9  10   6        9.38       13.03     21.36 o 
  -8  10   6        5.35       14.07     19.28 o 
  -7  10   6        6.16        4.74     12.51 o 
  -6  10   6       10.48       20.32     13.26 o 
  -5  10   6       31.74       68.58     14.72 o 
  -4  10   6       29.73       52.93     32.83 o 
  -3  10   6      143.18      155.63     18.01 o 
  -2  10   6      216.79      215.86     26.05 o 
  -1  10   6       87.39       61.13     14.35 o 
   0  10   6       47.79       35.81     14.68 o 
   1  10   6       38.53       47.05     21.10 o 
   2  10   6       72.66       54.32     15.83 o 
   3  10   6      119.75      124.71     19.71 o 
   4  10   6       32.06       38.20     16.62 o 
   5  10   6       53.01       47.70     17.47 o 
  -7  11   6      242.29      219.36     32.30 o 
  -6  11   6      163.24      231.00     22.10 o 
  -5  11   6      102.98      142.64     22.14 o 
  -4  11   6      131.26      124.16     18.23 o 
  -3  11   6       14.03       -4.92     11.94 o 
  -2  11   6        7.52       -0.88     12.38 o 
  -1  11   6      159.01      172.67     29.44 o 
   0  11   6      197.18      211.65     22.02 o 
   1  11   6      578.48      543.86     28.73 o 
   2  11   6      140.46      171.22     31.00 o 
   3  11   6      132.05      123.39     20.39 o 
   4  11   6       30.19       54.71     23.97 o 
  -5  12   6        4.41      -12.50     18.76 o 
  -4  12   6       61.17       45.12     15.65 o 
  -3  12   6       56.67       52.79     16.93 o 
  -2  12   6       50.91       66.59     16.69 o 
  -1  12   6       47.27       48.46     16.58 o 
   0  12   6       53.23       73.99     23.97 o 
   1  12   6        0.06        6.25     20.84 o 
 -15   1   7       15.16        9.05     17.13 o 
 -14   1   7        0.68      -18.14     18.50 o 
 -13   1   7        2.58       23.80     10.09 o 
 -12   1   7       84.44       91.48      9.95 o 
 -11   1   7      248.65      272.09     14.29 o 
 -10   1   7      600.04      622.53     15.87 o 
  -9   1   7     2156.90     2241.70     32.62 o 
  -8   1   7     1616.16     1728.85     26.37 o 
  -7   1   7       62.18       93.67    118.36 o 
  -6   1   7      327.00      335.41      9.46 o 
  -5   1   7      142.83      144.14      6.58 o 
  -4   1   7       21.78       29.06      3.70 o 
  -3   1   7        7.85        1.79      7.05 o 
  -2   1   7     8452.03     8595.71    279.27 o 
  -1   1   7     4539.68     4177.46     54.97 o 
   0   1   7     1982.99     1817.07     24.99 o 
   1   1   7        6.47       -1.19      3.55 o 
   2   1   7      242.67      257.52      9.47 o 
   3   1   7      166.86      185.10     11.55 o 
   4   1   7      265.17      216.40     17.30 o 
   5   1   7       26.77       24.31     13.29 o 
   6   1   7      500.63      532.47     27.63 o 
   7   1   7      394.95      414.45     26.50 o 
   8   1   7       79.03       68.78     18.05 o 
   9   1   7       49.72       26.78     19.34 o 
  10   1   7       27.19       30.93     20.25 o 
 -15   2   7       11.64       -7.71     15.65 o 
 -14   2   7      135.36      141.24     14.79 o 
 -13   2   7       70.25       79.96     12.42 o 
 -12   2   7       81.84       90.00      9.98 o 
 -11   2   7       60.18       55.56      8.43 o 
 -10   2   7       96.88       92.21      8.95 o 
  -9   2   7      576.38      592.66     24.26 o 
  -8   2   7     1790.11     1878.72     51.23 o 
  -7   2   7     2847.13     2897.37     37.68 o 
  -6   2   7      822.42      775.49     14.69 o 
  -5   2   7      424.05      389.64      9.77 o 
  -4   2   7     1717.91     1570.13     37.76 o 
  -3   2   7     1977.38     1914.81     30.04 o 
  -2   2   7       72.28       83.70      6.20 o 
  -1   2   7     1199.52     1191.91     22.18 o 
   0   2   7     2691.03     2756.67     32.02 o 
   1   2   7     2268.21     2143.55     26.85 o 
   2   2   7     1137.00     1105.87     20.51 o 
   3   2   7     1357.76     1358.91     23.92 o 
   4   2   7      478.00      529.81     34.00 o 
   5   2   7      272.00      305.13     16.26 o 
   6   2   7      363.25      463.33     26.33 o 
   7   2   7       29.67        2.19     14.35 o 
   8   2   7      123.74      155.24     20.26 o 
   9   2   7      135.62      128.35     23.19 o 
  10   2   7       31.59       48.94     20.62 o 
 -15   3   7       14.77       -6.03     92.04 o 
 -14   3   7        0.12       -1.29     10.22 o 
 -13   3   7        6.53        8.68     10.01 o 
 -12   3   7      143.24      146.26     52.64 o 
 -11   3   7      123.30      129.64     39.63 o 
 -10   3   7       98.86      111.25     12.63 o 
  -9   3   7        1.58       -5.53      6.79 o 
  -8   3   7        9.81       10.14      6.91 o 
  -7   3   7       68.42       72.62      8.01 o 
  -6   3   7      179.33      225.15     10.48 o 
  -5   3   7      310.65      360.80     10.08 o 
  -4   3   7       71.99       70.84      6.90 o 
  -3   3   7      111.65      112.69     10.00 o 
  -2   3   7      853.80      822.33     17.83 o 
  -1   3   7     1291.87     1244.95     22.89 o 
   0   3   7     1508.94     1469.75     20.65 o 
   1   3   7      564.06      543.61     14.14 o 
   2   3   7      129.73      125.58      8.35 o 
   3   3   7       18.85       14.65      7.14 o 
   4   3   7      337.82      348.95     16.59 o 
   5   3   7      652.48      674.53     22.74 o 
   6   3   7      116.96      150.50     14.66 o 
   7   3   7      121.07      147.07     26.05 o 
   8   3   7      116.27       86.67     19.80 o 
   9   3   7       14.64      -12.79     17.27 o 
 -15   4   7        3.84        9.69     21.62 o 
 -14   4   7        0.04       -3.19     17.30 o 
 -13   4   7        4.61      -10.86     20.41 o 
 -12   4   7       38.16       21.68     40.82 o 
 -11   4   7       50.23       25.87     15.12 o 
 -10   4   7       70.93       67.78     10.49 o 
  -9   4   7        3.81       -3.93      7.69 o 
  -8   4   7      109.52      118.89     11.03 o 
  -7   4   7        9.45        8.40      6.39 o 
  -6   4   7       18.39       24.62      7.46 o 
  -5   4   7        6.31        7.75      5.58 o 
  -4   4   7       37.28       68.31      9.89 o 
  -3   4   7       89.62       94.31     13.03 o 
  -2   4   7      110.83      129.43      8.68 o 
  -1   4   7       67.11       84.67      6.45 o 
   0   4   7     1118.68     1075.06     17.27 o 
   1   4   7       57.83       61.82      9.12 o 
   2   4   7       52.21       65.73      7.44 o 
   3   4   7        0.54        2.32      6.39 o 
   4   4   7      130.65      139.99     15.95 o 
   5   4   7      124.40      158.91     12.48 o 
   6   4   7        3.26       -8.93     10.80 o 
   7   4   7      188.31      186.36     16.88 o 
   8   4   7       45.40       43.05     17.64 o 
   9   4   7        0.02      -32.32     16.16 o 
 -14   5   7       20.16       21.24     27.61 o 
 -13   5   7       42.24       42.05     16.57 o 
 -12   5   7      109.62      120.70     44.29 o 
 -11   5   7      130.48      140.16     34.39 o 
 -10   5   7      355.62      433.14     34.91 o 
  -9   5   7      545.48      618.12     19.95 o 
  -8   5   7      230.42      275.31     17.39 o 
  -7   5   7        9.91        3.37      8.65 o 
  -6   5   7       68.52       87.24      9.39 o 
  -5   5   7      637.31      677.97     23.71 o 
  -4   5   7     1401.88     1412.99     34.91 o 
  -3   5   7     2167.40     2079.14     52.89 o 
  -2   5   7     1840.88     1802.49     48.46 o 
  -1   5   7     2484.93     2416.18     40.65 o 
   0   5   7       71.27       77.88      8.99 o 
   1   5   7       60.70       66.40      7.68 o 
   2   5   7        0.17       -7.63      6.30 o 
   3   5   7        3.17       14.73      8.76 o 
   4   5   7        6.11        3.04      7.74 o 
   5   5   7      643.68      616.56     19.06 o 
   6   5   7      452.89      465.68     21.74 o 
   7   5   7      316.93      370.54     41.16 o 
   8   5   7        5.62      -30.22     23.97 o 
   9   5   7        4.66        5.73     26.05 o 
 -14   6   7       66.10       93.27     28.66 o 
 -13   6   7       91.92       84.26     18.38 o 
 -12   6   7      134.06      120.23     18.60 o 
 -11   6   7       80.06       88.54     23.45 o 
 -10   6   7       22.17       -0.04     10.08 o 
  -9   6   7       26.72       28.24     11.45 o 
  -8   6   7      129.03      153.07     13.15 o 
  -7   6   7      460.93      434.92     26.05 o 
  -6   6   7     1971.36     1873.23     57.31 o 
  -5   6   7     1037.87     1005.50     30.94 o 
  -4   6   7     3059.71     3083.54     66.95 o 
  -3   6   7      226.31      266.15     17.95 o 
  -2   6   7       11.16        8.06      6.76 o 
  -1   6   7       83.76      105.71     10.36 o 
   0   6   7        9.49       11.76      7.51 o 
   1   6   7      707.05      687.74     32.42 o 
   2   6   7     1084.78     1058.38     26.47 o 
   3   6   7      808.94      860.74     38.68 o 
   4   6   7      484.55      551.24     21.06 o 
   5   6   7       58.73       89.83     12.72 o 
   6   6   7      133.78      118.32     14.64 o 
   7   6   7        6.55        2.32     15.65 o 
   8   6   7       35.73       48.52     23.97 o 
 -13   7   7        5.70       22.93     25.01 o 
 -12   7   7       32.18       42.48     16.62 o 
 -11   7   7       66.34       58.28     15.95 o 
 -10   7   7       79.16       82.31     21.62 o 
  -9   7   7        1.31        4.71     11.35 o 
  -8   7   7      478.47      421.19     22.81 o 
  -7   7   7       18.75        9.50     12.24 o 
  -6   7   7       20.78       34.33     19.80 o 
  -5   7   7      647.82      624.06     25.76 o 
  -4   7   7      150.06      167.77     24.49 o 
  -3   7   7     1073.93      972.87     36.99 o 
  -2   7   7       45.20       56.88     12.38 o 
  -1   7   7        2.79       -1.41      7.71 o 
   0   7   7       20.98       17.52      9.12 o 
   1   7   7       83.63       97.27     11.68 o 
   2   7   7       16.27        3.19      9.29 o 
   3   7   7      133.34      124.92     13.53 o 
   4   7   7       90.39      106.92     13.45 o 
   5   7   7        0.62      -20.46     10.23 o 
   6   7   7        1.38       -6.97     11.63 o 
   7   7   7       14.49       17.96     25.27 o 
 -11   8   7        0.14       11.46     19.80 o 
 -10   8   7       13.93        7.29     19.28 o 
  -9   8   7      219.07      213.47     43.77 o 
  -8   8   7        0.64       -3.88     11.20 o 
  -7   8   7       93.63       76.12     14.74 o 
  -6   8   7       36.92       40.66     13.13 o 
  -5   8   7       99.30       96.13     15.42 o 
  -4   8   7       97.78      121.40     23.45 o 
  -3   8   7       52.89       64.03     29.44 o 
  -2   8   7        2.02       -7.37      9.93 o 
  -1   8   7        0.80       -0.81     10.50 o 
   0   8   7      124.65      135.49     16.37 o 
   1   8   7      151.85      168.87     18.21 o 
   2   8   7        7.26        5.12     12.71 o 
   3   8   7       13.96       22.17     17.72 o 
   4   8   7      116.30      121.58     18.58 o 
   5   8   7       66.33       61.28     17.11 o 
   6   8   7       14.63        4.87     20.32 o 
   7   8   7        5.02       -1.56     23.97 o 
 -10   9   7      109.32      101.08     25.53 o 
  -9   9   7       57.79       78.16     23.97 o 
  -8   9   7      149.15      139.86     22.67 o 
  -7   9   7       59.24       56.75     21.10 o 
  -6   9   7        0.73        2.56     11.77 o 
  -5   9   7       45.70       54.41     13.57 o 
  -4   9   7      179.24      237.07     29.18 o 
  -3   9   7      296.02      260.24     20.96 o 
  -2   9   7      296.81      311.39     34.39 o 
  -1   9   7      139.43      201.99     29.44 o 
   0   9   7      329.31      315.14     35.69 o 
   1   9   7      134.29      104.39     20.32 o 
   2   9   7        0.85       -2.30     12.31 o 
   3   9   7       57.54       38.83     16.02 o 
   4   9   7        4.67        2.32     14.52 o 
   5   9   7       43.59       36.73     17.13 o 
   6   9   7       88.15       96.39     26.05 o 
  -9  10   7       18.92      -12.50     18.24 o 
  -8  10   7       33.31       25.01     20.84 o 
  -7  10   7      142.87      179.92     47.94 o 
  -6  10   7      257.68      330.92     24.68 o 
  -5  10   7      298.49      313.35     36.21 o 
  -4  10   7      112.60      125.05     25.01 o 
  -3  10   7        4.10       16.63     12.34 o 
  -2  10   7        0.05       -4.34     10.98 o 
  -1  10   7        1.12       -8.10     10.89 o 
   0  10   7       11.93       19.73     13.57 o 
   1  10   7      269.37      323.40     24.85 o 
   2  10   7      200.49      229.55     32.56 o 
   3  10   7      275.94      318.63     41.68 o 
   4  10   7       48.56       53.41     18.23 o 
  -7  11   7       67.68       65.47     16.76 o 
  -6  11   7       52.45       37.05     15.36 o 
  -5  11   7        1.70       11.20     13.26 o 
  -4  11   7        7.66       22.56     13.81 o 
  -3  11   7        1.15      -11.64     12.09 o 
  -2  11   7        4.66      -17.98     12.16 o 
  -1  11   7        5.18       -1.49     13.62 o 
   0  11   7       35.24       36.50     16.74 o 
   1  11   7       10.49       -9.12     14.74 o 
   2  11   7       99.23       85.05     19.34 o 
   3  11   7       10.82        6.77     22.40 o 
  -5  12   7       24.27       18.76     22.40 o 
  -4  12   7       15.12       36.99     22.40 o 
  -3  12   7        6.15        2.08     19.28 o 
  -2  12   7        1.20       17.72     19.28 o 
  -1  12   7       17.36       37.51     21.36 o 
   0  12   7       22.86       31.78     23.45 o 
 -15   0   8        9.51        7.82     22.93 o 
 -14   0   8       26.68       25.17     13.20 o 
 -13   0   8        9.43       -1.97     14.59 o 
 -12   0   8      302.37      285.36     18.89 o 
 -11   0   8     1007.35     1032.82     30.89 o 
 -10   0   8      854.46      867.43     27.06 o 
  -9   0   8     1592.83     1648.73     41.94 o 
  -8   0   8      412.46      445.24     17.68 o 
  -7   0   8      457.03      463.64     16.74 o 
  -6   0   8      593.24      587.73     33.87 o 
  -5   0   8        0.30       -4.98      4.59 o 
  -4   0   8     1163.20     1167.12     40.12 o 
  -3   0   8     2497.16     2478.56     66.17 o 
  -2   0   8     3594.45     3727.48     90.14 o 
  -1   0   8     1189.32     1130.65     38.56 o 
   0   0   8     3717.64     3499.44     63.37 o 
   1   0   8     6426.29     6299.90    137.29 o 
   2   0   8     2239.03     2167.81     45.84 o 
   3   0   8      469.14      405.37     32.83 o 
   4   0   8        3.08        8.86     16.67 o 
   5   0   8       77.55      120.36     24.49 o 
   6   0   8      137.45      166.73     28.14 o 
   7   0   8      335.73      422.56     40.12 o 
   8   0   8      381.04      437.15     42.20 o 
   9   0   8      323.79      376.71     43.25 o 
 -15   1   8        1.38      -11.20     16.21 o 
 -14   1   8      126.54      150.87     15.35 o 
 -13   1   8      132.22      151.88     12.12 o 
 -12   1   8      115.50      125.09     13.69 o 
 -11   1   8       13.43       23.38      7.56 o 
 -10   1   8        5.78        9.91      6.81 o 
  -9   1   8       89.93      105.55     10.68 o 
  -8   1   8       32.51       61.65     24.32 o 
  -7   1   8       78.25       96.19      7.18 o 
  -6   1   8      510.00      496.61     11.66 o 
  -5   1   8      344.22      283.02     13.36 o 
  -4   1   8     2012.24     2030.22     31.65 o 
  -3   1   8       65.66       59.22      5.74 o 
  -2   1   8      106.00      135.00     10.83 o 
  -1   1   8      778.96      810.11     22.55 o 
   0   1   8       10.33        6.45      8.50 o 
   1   1   8      897.60      872.45     18.23 o 
   2   1   8       84.75       72.20      9.90 o 
   3   1   8      965.63      861.00     33.35 o 
   4   1   8        8.77        6.23     11.94 o 
   5   1   8       37.18       38.82     14.74 o 
   6   1   8        3.10      -23.54     11.77 o 
   7   1   8       39.86       36.67     17.80 o 
   8   1   8        0.03      -21.70     16.94 o 
   9   1   8        0.39       -2.44     18.78 o 
 -15   2   8       28.13       16.50     11.81 o 
 -14   2   8        1.09        1.75     14.94 o 
 -13   2   8        1.55        4.41      8.18 o 
 -12   2   8        4.51       -2.50      7.46 o 
 -11   2   8       34.50       35.27      8.44 o 
 -10   2   8       12.29       16.91      9.15 o 
  -9   2   8        7.68        7.23      6.03 o 
  -8   2   8        7.17       -3.07      6.99 o 
  -7   2   8        9.05       14.31      4.97 o 
  -6   2   8        5.74       -0.04      5.04 o 
  -5   2   8      571.81      555.00     14.96 o 
  -4   2   8        0.09       -4.19      4.20 o 
  -3   2   8       26.03       19.06      5.06 o 
  -2   2   8       66.12       73.49      6.59 o 
  -1   2   8       70.49       76.88      6.71 o 
   0   2   8        0.07       -1.91      4.77 o 
   1   2   8      493.04      485.89     17.36 o 
   2   2   8      203.89      186.99     27.86 o 
   3   2   8      413.57      397.16     25.27 o 
   4   2   8        3.50       -5.73     11.40 o 
   5   2   8       77.32       83.69     15.84 o 
   6   2   8        2.25      -13.73     13.44 o 
   7   2   8       15.11       15.14     16.20 o 
   8   2   8        1.98      -21.90     16.37 o 
   9   2   8       56.14       -1.59     22.93 o 
 -15   3   8        0.94        0.19     11.10 o 
 -14   3   8       81.38       73.41     21.21 o 
 -13   3   8      173.53      180.32     89.66 o 
 -12   3   8      116.55      135.01     25.55 o 
 -11   3   8      165.64      117.90     30.87 o 
 -10   3   8       57.30       55.89     11.13 o 
  -9   3   8        1.58       -7.17      5.91 o 
  -8   3   8        2.11        9.05      5.79 o 
  -7   3   8      123.93      112.24     11.96 o 
  -6   3   8     1758.13     1823.31     32.19 o 
  -5   3   8     2691.77     2584.39     40.67 o 
  -4   3   8     2577.92     2518.91     39.49 o 
  -3   3   8      907.96      793.45     23.13 o 
  -2   3   8       53.43       49.57      6.44 o 
  -1   3   8      382.09      356.24     11.09 o 
   0   3   8      171.01      187.60      7.90 o 
   1   3   8        2.02       -0.82      5.42 o 
   2   3   8     1277.48     1234.24     38.29 o 
   3   3   8     1796.04     1788.31     74.94 o 
   4   3   8      791.72      824.65     31.29 o 
   5   3   8      100.01      109.62     17.32 o 
   6   3   8       41.79       32.15     16.20 o 
   7   3   8       10.64       -2.73     15.29 o 
   8   3   8       10.04       33.08     18.04 o 
 -15   4   8       30.66       53.69     39.60 o 
 -14   4   8       14.57       14.30     11.61 o 
 -13   4   8        0.42       -8.55     11.79 o 
 -12   4   8       60.24       78.06     22.08 o 
 -11   4   8       59.44       96.08     23.16 o 
 -10   4   8      330.03      388.97     18.85 o 
  -9   4   8      274.10      294.84     18.75 o 
  -8   4   8      556.78      610.65     59.14 o 
  -7   4   8      307.36      333.69     27.35 o 
  -6   4   8     1456.99     1531.32     36.39 o 
  -5   4   8       25.20       37.26      7.42 o 
  -4   4   8      585.53      569.90     18.03 o 
  -3   4   8     1682.67     1651.78     30.06 o 
  -2   4   8     1203.01     1155.07     23.65 o 
  -1   4   8      912.36      937.40     18.48 o 
   0   4   8      413.06      402.18     13.16 o 
   1   4   8      584.51      601.52     20.08 o 
   2   4   8      250.97      248.74     17.31 o 
   3   4   8       13.38       30.10      9.48 o 
   4   4   8       32.84       10.41      9.72 o 
   5   4   8      358.07      342.35     23.71 o 
   6   4   8      150.38      192.06     21.70 o 
   7   4   8      127.79      139.50     20.70 o 
   8   4   8       14.02        2.87     17.68 o 
 -14   5   8       34.49       24.89     22.40 o 
 -13   5   8       16.79       20.65     15.83 o 
 -12   5   8       43.56       41.68     21.36 o 
 -11   5   8        0.81      -19.85      9.93 o 
 -10   5   8       47.13       40.90     12.89 o 
  -9   5   8        1.86       -7.15     10.38 o 
  -8   5   8       74.36       78.40     13.62 o 
  -7   5   8      911.58      901.37     29.18 o 
  -6   5   8      151.16      141.02     14.89 o 
  -5   5   8      410.90      404.77     20.10 o 
  -4   5   8     1104.27     1123.84     31.45 o 
  -3   5   8     1411.97     1391.33     28.10 o 
  -2   5   8      412.24      385.41     19.49 o 
  -1   5   8        0.06       -3.70      4.10 o 
   0   5   8      302.42      311.11     12.73 o 
   1   5   8      363.49      356.38     13.55 o 
   2   5   8      149.16      177.43     18.50 o 
   3   5   8      140.45      147.09     11.57 o 
   4   5   8      590.84      570.76     18.51 o 
   5   5   8      199.63      203.97     20.59 o 
   6   5   8      223.21      227.17     34.39 o 
   7   5   8        5.47      -40.12     22.93 o 
   8   5   8        0.59      -23.45     26.05 o 
 -13   6   8        1.23        5.21     21.36 o 
 -12   6   8        7.93       -5.73     19.28 o 
 -11   6   8       54.50       48.46     21.88 o 
 -10   6   8        9.15      -10.26     11.87 o 
  -9   6   8       24.03       12.65     12.01 o 
  -8   6   8        1.52      -17.99     10.14 o 
  -7   6   8      541.79      535.57     23.87 o 
  -6   6   8      360.43      344.63     19.96 o 
  -5   6   8        2.34       18.82     14.59 o 
  -4   6   8      989.64     1006.11     36.73 o 
  -3   6   8      124.25      145.19     14.77 o 
  -2   6   8      476.98      470.61     19.25 o 
  -1   6   8       48.54       36.85      9.14 o 
   0   6   8        4.37        4.84     10.35 o 
   1   6   8      106.93      122.06     12.36 o 
   2   6   8      296.99      280.32     22.84 o 
   3   6   8       60.57       74.82     20.68 o 
   4   6   8       67.35       68.96     12.97 o 
   5   6   8      159.50      143.75     17.18 o 
   6   6   8        9.51      -22.93     22.40 o 
   7   6   8       43.42      -13.03     24.49 o 
 -12   7   8       49.07        7.82     20.84 o 
 -11   7   8       19.81       18.76     20.32 o 
 -10   7   8        0.20      -11.59     12.71 o 
  -9   7   8        3.18       -1.88     11.87 o 
  -8   7   8        5.00        0.07     11.77 o 
  -7   7   8      505.57      445.88     24.23 o 
  -6   7   8      568.54      574.13     25.76 o 
  -5   7   8      513.85      501.23     31.00 o 
  -4   7   8      620.41      621.07     38.56 o 
  -3   7   8      135.58      145.78     16.38 o 
  -2   7   8       11.56        8.66     10.51 o 
  -1   7   8        4.45        9.86      8.71 o 
   0   7   8       14.23       23.65      9.54 o 
   1   7   8      140.46      137.44     13.71 o 
   2   7   8       39.93       28.62     10.71 o 
   3   7   8      614.73      665.67     39.23 o 
   4   7   8      672.26      671.49     24.60 o 
   5   7   8      226.18      254.79     20.75 o 
   6   7   8       25.49        2.61     25.01 o 
 -11   8   8       60.29       51.06     23.45 o 
 -10   8   8       55.63       39.08     22.40 o 
  -9   8   8      266.79      282.89     47.41 o 
  -8   8   8      680.89      623.29     28.54 o 
  -7   8   8      105.29      146.30     30.48 o 
  -6   8   8        7.59        6.25     12.16 o 
  -5   8   8        0.97       -6.76     29.70 o 
  -4   8   8       12.53        4.69     16.67 o 
  -3   8   8      157.95      181.26     18.32 o 
  -2   8   8      172.13      207.44     18.95 o 
  -1   8   8      605.45      603.85     26.86 o 
   0   8   8      610.10      578.42     26.46 o 
   1   8   8      342.02      366.21     24.31 o 
   2   8   8       85.14       97.52     17.21 o 
   3   8   8       35.26       14.89     13.94 o 
   4   8   8       22.77       25.84     16.02 o 
   5   8   8       32.46       63.09     26.31 o 
   6   8   8      122.94      101.60     26.57 o 
 -10   9   8       88.34       38.56     22.40 o 
  -9   9   8       52.40       18.31     14.52 o 
  -8   9   8       14.43       13.95     14.09 o 
  -7   9   8       22.07       14.01     13.62 o 
  -6   9   8       11.00        9.97     13.29 o 
  -5   9   8        0.64       16.32     12.52 o 
  -4   9   8        0.57        8.86     18.24 o 
  -3   9   8       10.83       28.45     12.67 o 
  -2   9   8       68.00       79.54     15.84 o 
  -1   9   8       48.24       36.01     13.78 o 
   0   9   8        1.11        1.04     12.88 o 
   1   9   8        5.32        4.69     14.00 o 
   2   9   8       24.86       28.63     14.98 o 
   3   9   8        2.70       -7.24     13.87 o 
   4   9   8       11.96        1.34     15.42 o 
   5   9   8       38.42       28.66     23.45 o 
  -9  10   8        3.44        0.52     21.36 o 
  -8  10   8       29.47       -0.92     13.62 o 
  -7  10   8        1.64       -0.88     13.81 o 
  -6  10   8        3.89        3.65     13.26 o 
  -5  10   8        0.66       12.70     12.71 o 
  -4  10   8        3.36       -9.39     12.31 o 
  -3  10   8        1.02        6.29     14.33 o 
  -2  10   8       18.47        9.46     12.71 o 
  -1  10   8       57.84       37.71     14.72 o 
   0  10   8        5.35      -13.09     13.41 o 
   1  10   8        3.73       14.65     15.26 o 
   2  10   8        0.15        7.94     18.50 o 
   3  10   8       12.72        9.46     15.83 o 
  -7  11   8      141.16      168.29     31.78 o 
  -6  11   8      146.53      182.88     22.23 o 
  -5  11   8      110.18      103.07     18.41 o 
  -4  11   8       94.84      111.63     31.78 o 
  -3  11   8       77.18       74.24     18.05 o 
  -2  11   8       55.77       25.53     15.73 o 
  -1  11   8        9.73      -11.67     13.72 o 
   0  11   8       99.23      102.69     22.93 o 
   1  11   8      121.48      122.97     20.25 o 
 -15   1   9       12.40        6.71     12.26 o 
 -14   1   9        0.17      -13.87      8.64 o 
 -13   1   9        7.30       -2.34      8.63 o 
 -12   1   9        1.92        4.25      7.69 o 
 -11   1   9        9.11        5.99      7.20 o 
 -10   1   9        4.22        0.39      6.87 o 
  -9   1   9      533.23      600.89     17.82 o 
  -8   1   9     1078.94     1162.26     33.49 o 
  -7   1   9      708.40      725.29     18.42 o 
  -6   1   9       33.81       30.80      8.28 o 
  -5   1   9       15.44       17.67      7.71 o 
  -4   1   9      300.11      291.18     14.68 o 
  -3   1   9        1.62        4.99      9.64 o 
  -2   1   9      508.05      444.21     17.80 o 
  -1   1   9     2631.27     2577.53     42.10 o 
   0   1   9     1818.67     1712.05     29.23 o 
   1   1   9     2061.44     2045.60     38.27 o 
   2   1   9       64.74       63.46     13.29 o 
   3   1   9      140.61      118.29     17.45 o 
   4   1   9       70.03       53.93     15.47 o 
   5   1   9        0.44        4.09     21.88 o 
   6   1   9       95.77       71.93     19.34 o 
   7   1   9      156.63      135.59     23.01 o 
   8   1   9       98.46       85.69     50.02 o 
 -15   2   9       24.53       16.30     22.64 o 
 -14   2   9      216.32      254.11    155.79 o 
 -13   2   9      110.71      112.95     28.65 o 
 -12   2   9      111.49      119.37     12.56 o 
 -11   2   9      264.83      253.13     19.00 o 
 -10   2   9      393.84      388.70     16.09 o 
  -9   2   9        9.83       -1.18      7.01 o 
  -8   2   9        5.93        7.61      6.81 o 
  -7   2   9      464.93      500.58     15.93 o 
  -6   2   9     1201.94     1260.61     25.16 o 
  -5   2   9      827.00      845.48     25.19 o 
  -4   2   9     1590.23     1587.19     36.99 o 
  -3   2   9     1517.65     1458.20     34.21 o 
  -2   2   9     2769.51     2673.48     51.91 o 
  -1   2   9     1369.58     1278.19     26.79 o 
   0   2   9       71.26       55.89      7.46 o 
   1   2   9     1199.20     1123.75     27.52 o 
   2   2   9      266.48      299.10     16.95 o 
   3   2   9      185.66      200.00     18.60 o 
   4   2   9      108.28      115.84     17.47 o 
   5   2   9      730.58      784.05     34.26 o 
   6   2   9      433.72      478.78     35.17 o 
   7   2   9       95.87      127.54     22.29 o 
   8   2   9        0.27      -34.63     17.32 o 
 -15   3   9       37.87       31.72     25.04 o 
 -14   3   9       52.11       33.84     62.01 o 
 -13   3   9        2.49       -8.43      9.23 o 
 -12   3   9        5.71        0.34      8.87 o 
 -11   3   9       65.60       45.82     10.31 o 
 -10   3   9      243.84      237.69     14.50 o 
  -9   3   9      403.14      430.29     16.18 o 
  -8   3   9      157.93      200.65     18.04 o 
  -7   3   9      254.33      262.20     13.18 o 
  -6   3   9     1481.62     1537.64     29.50 o 
  -5   3   9      888.47      876.27     20.63 o 
  -4   3   9       15.15        8.05      5.82 o 
  -3   3   9      430.60      432.86     18.15 o 
  -2   3   9      770.64      746.42     23.53 o 
  -1   3   9      480.52      428.64     13.78 o 
   0   3   9      347.22      352.30     16.21 o 
   1   3   9      171.82      168.62     13.03 o 
   2   3   9      358.21      387.46     23.75 o 
   3   3   9      207.09      190.26     15.82 o 
   4   3   9        9.58        1.42     13.62 o 
   5   3   9        2.49       -7.41     14.92 o 
   6   3   9       10.09       -0.82     16.37 o 
   7   3   9       25.44       12.05     23.19 o 
 -14   4   9       14.33      -15.72     35.95 o 
 -13   4   9       16.69       -0.88     11.75 o 
 -12   4   9       22.74        2.35      9.57 o 
 -11   4   9       62.17       61.03     11.18 o 
 -10   4   9       81.54       91.63     11.58 o 
  -9   4   9      218.60      227.44     14.53 o 
  -8   4   9        0.36       -5.12      7.11 o 
  -7   4   9      306.71      291.05     18.49 o 
  -6   4   9      901.81      874.76     22.07 o 
  -5   4   9       45.55       42.25      7.91 o 
  -4   4   9       21.51       23.13      7.11 o 
  -3   4   9       59.72       60.86      7.76 o 
  -2   4   9      443.50      433.28     18.38 o 
  -1   4   9      188.94      165.21     13.69 o 
   0   4   9        1.34       -3.39      8.18 o 
   1   4   9       77.74       76.17     11.01 o 
   2   4   9       11.10       10.85      9.82 o 
   3   4   9        3.59       -6.23      9.58 o 
   4   4   9        1.68       -7.27     13.94 o 
   5   4   9       40.82      -19.26     20.58 o 
   6   4   9       14.24       -8.45     16.76 o 
   7   4   9       40.42       21.75     18.54 o 
 -14   5   9        5.95       -6.44     14.33 o 
 -13   5   9        0.20      -20.75     20.06 o 
 -12   5   9        9.78        3.92     11.61 o 
 -11   5   9       35.66       16.94     13.44 o 
 -10   5   9      374.43      396.74     21.92 o 
  -9   5   9      534.58      590.38     41.94 o 
  -8   5   9      639.53      673.55     26.33 o 
  -7   5   9       42.75       34.91     17.19 o 
  -6   5   9      173.65      165.65     12.83 o 
  -5   5   9      210.10      229.82     13.74 o 
  -4   5   9       15.56       19.99      7.82 o 
  -3   5   9        0.70       -5.42      5.83 o 
  -2   5   9       51.48       76.32     11.28 o 
  -1   5   9      388.99      400.29     14.61 o 
   0   5   9      381.44      425.59     18.15 o 
   1   5   9      362.17      367.60     17.48 o 
   2   5   9      343.45      390.48     19.24 o 
   3   5   9      147.56      139.45     14.33 o 
   4   5   9      126.47      134.18     15.00 o 
   5   5   9        1.91      -20.32     22.40 o 
   6   5   9       14.15       -9.90     23.97 o 
   7   5   9       37.68       15.63     27.61 o 
 -13   6   9       41.19       21.88     22.93 o 
 -12   6   9      131.88       86.49     25.01 o 
 -11   6   9      200.03      229.13     22.02 o 
 -10   6   9       84.15       95.98     16.99 o 
  -9   6   9       10.70       15.90     13.41 o 
  -8   6   9        7.16       -7.20     11.08 o 
  -7   6   9      120.57      140.57     16.62 o 
  -6   6   9      101.51      160.34     16.99 o 
  -5   6   9      815.89      839.34     49.24 o 
  -4   6   9      803.78      846.10     29.37 o 
  -3   6   9      373.57      349.59     19.15 o 
  -2   6   9       63.45       74.03      8.56 o 
  -1   6   9      186.65      203.06     23.49 o 
   0   6   9       11.40        9.33      9.14 o 
   1   6   9       61.44       81.30     15.89 o 
   2   6   9      116.00      140.45     30.48 o 
   3   6   9      559.87      556.37     67.21 o 
   4   6   9      246.78      260.93     53.93 o 
   5   6   9      183.96      162.56     31.26 o 
   6   6   9       86.95       73.47     30.22 o 
 -12   7   9        2.48      -10.42     19.28 o 
 -11   7   9       13.09      -20.32     17.72 o 
 -10   7   9       27.02        2.21     14.85 o 
  -9   7   9       40.89       12.13     14.01 o 
  -8   7   9       77.04       63.90     16.93 o 
  -7   7   9        2.00      -12.42     11.36 o 
  -6   7   9       66.48       83.56     15.40 o 
  -5   7   9       89.43       90.66     15.40 o 
  -4   7   9       18.98       -4.96     10.49 o 
  -3   7   9      176.77      156.38     16.89 o 
  -2   7   9        4.26        6.84      8.98 o 
  -1   7   9        1.58       -1.43      9.40 o 
   0   7   9       38.64       42.29     11.50 o 
   1   7   9      216.81      226.44     16.42 o 
   2   7   9      208.17      243.09     21.73 o 
   3   7   9        7.63       -2.08     14.01 o 
   4   7   9        0.44      -20.36     18.76 o 
   5   7   9       13.73      -27.09     25.01 o 
 -11   8   9        3.59      -14.07     19.28 o 
 -10   8   9        1.09      -15.60     14.47 o 
  -9   8   9        0.06       -3.89     13.72 o 
  -8   8   9        1.52       -6.82     12.61 o 
  -7   8   9      116.53      129.41     18.17 o 
  -6   8   9       42.86       44.96     14.61 o 
  -5   8   9        7.08       14.46     12.71 o 
  -4   8   9       43.79       64.61     22.93 o 
  -3   8   9      118.98      119.16     16.94 o 
  -2   8   9       16.36        4.85     25.01 o 
  -1   8   9        0.10        1.12     17.19 o 
   0   8   9       23.96       27.79     14.35 o 
   1   8   9       42.13       30.48     15.29 o 
   2   8   9        6.35       12.77     14.37 o 
   3   8   9       76.33       68.26     23.97 o 
   4   8   9        0.90       -2.08     20.32 o 
 -10   9   9       11.23        4.17     19.80 o 
  -9   9   9      203.15      198.62     22.29 o 
  -8   9   9      268.72      289.01     24.48 o 
  -7   9   9      223.38      272.81     23.87 o 
  -6   9   9      160.05      187.32     20.76 o 
  -5   9   9      177.61      146.37     22.93 o 
  -4   9   9        7.53       14.59     18.76 o 
  -3   9   9       23.65       22.94     15.89 o 
  -2   9   9      168.28      175.44     20.22 o 
  -1   9   9      336.33      330.24     47.67 o 
   0   9   9      336.66      328.17     25.35 o 
   1   9   9      452.59      477.66     27.26 o 
   2   9   9      212.77      227.88     23.57 o 
   3   9   9       20.22       16.24     15.63 o 
  -9  10   9        4.03        4.17     21.36 o 
  -8  10   9        1.72       15.96     14.98 o 
  -7  10   9       34.33       45.41     16.32 o 
  -6  10   9       79.28      123.28     25.01 o 
  -5  10   9      224.91      228.12     22.81 o 
  -4  10   9      183.84      172.99     22.67 o 
  -3  10   9       82.65       43.95     19.02 o 
  -2  10   9       96.06       96.93     17.87 o 
  -1  10   9       41.47       28.50     26.31 o 
   0  10   9        7.27        5.17     15.21 o 
   1  10   9        1.19        7.64     15.42 o 
   2  10   9       30.36       61.48     24.49 o 
  -6  11   9        3.75       21.36     22.93 o 
  -5  11   9        5.07       11.21     14.77 o 
  -4  11   9        1.94        3.34     16.15 o 
  -3  11   9        6.95      -16.86     16.93 o 
  -2  11   9        0.69       13.83     16.93 o 
  -1  11   9        0.09        8.34     21.88 o 
 -15   0  10       36.66       19.28     19.28 o 
 -14   0  10       48.70       16.15     17.19 o 
 -13   0  10      103.95      104.21     21.88 o 
 -12   0  10       48.40       42.20     17.19 o 
 -11   0  10       54.28       65.65     17.72 o 
 -10   0  10      143.86      164.13     21.36 o 
  -9   0  10      366.54      389.21     26.57 o 
  -8   0  10      551.47      589.81     31.26 o 
  -7   0  10     1255.53     1276.54     47.94 o 
  -6   0  10     1962.65     1952.84     62.00 o 
  -5   0  10     1700.48     1659.50     54.71 o 
  -4   0  10      634.17      647.13     31.78 o 
  -3   0  10      165.39      177.67     20.32 o 
  -2   0  10      412.00      399.63     27.09 o 
  -1   0  10      656.42      584.75     39.08 o 
   0   0  10       99.14       99.52     13.62 o 
   1   0  10     1817.73     1850.19     67.73 o 
   2   0  10      155.19      156.83     25.01 o 
   3   0  10     1154.27     1112.93     54.19 o 
   4   0  10      124.83      158.92     28.14 o 
   5   0  10        1.43        8.86     22.93 o 
   6   0  10      102.63       36.47     28.14 o 
   7   0  10       20.50      -32.30     27.09 o 
 -15   1  10        2.55        0.92     14.51 o 
 -14   1  10       18.25       -3.21     10.80 o 
 -13   1  10       12.83        5.15     10.25 o 
 -12   1  10       42.08       43.28     12.46 o 
 -11   1  10      148.86      157.94     18.24 o 
 -10   1  10       33.55       14.15     16.41 o 
  -9   1  10        1.24       -6.11      8.38 o 
  -8   1  10       41.85       40.51     10.24 o 
  -7   1  10       84.77       70.70     11.57 o 
  -6   1  10       15.43       17.12      8.82 o 
  -5   1  10      125.31      146.59     19.02 o 
  -4   1  10     1332.66     1455.34     35.73 o 
  -3   1  10      150.02      179.92     14.38 o 
  -2   1  10      173.69      185.50     14.68 o 
  -1   1  10        1.71       -5.29      6.45 o 
   0   1  10      234.88      238.10     12.20 o 
   1   1  10        0.06       -3.38      8.66 o 
   2   1  10      163.59      167.19     18.05 o 
   3   1  10       64.40       42.86     14.92 o 
   4   1  10      101.89       65.91     17.13 o 
   5   1  10      247.15      271.06     25.04 o 
   6   1  10       94.61       41.85     19.88 o 
   7   1  10       52.47       38.89     38.82 o 
 -15   2  10        0.25      -12.06     13.55 o 
 -14   2  10        0.19      -11.10     19.06 o 
 -13   2  10       70.06       36.88     26.52 o 
 -12   2  10       24.31      -10.13     26.70 o 
 -11   2  10       80.24       37.56      9.94 o 
 -10   2  10        2.72        0.38      9.39 o 
  -9   2  10        1.31        0.85      8.82 o 
  -8   2  10      143.92      155.02     17.19 o 
  -7   2  10        8.54        5.05      8.38 o 
  -6   2  10       57.85       56.79     11.02 o 
  -5   2  10        1.26        7.05     14.33 o 
  -4   2  10        0.49       -4.81      7.61 o 
  -3   2  10       99.51      121.85     24.75 o 
  -2   2  10       29.76       53.03     10.98 o 
  -1   2  10      268.20      267.04     12.35 o 
   0   2  10      155.71      166.74     13.48 o 
   1   2  10       18.25       -2.23      9.41 o 
   2   2  10       21.90        0.95     13.08 o 
   3   2  10       38.05       30.64     14.55 o 
   4   2  10       49.16       37.13     15.63 o 
   5   2  10       14.49        0.41     17.45 o 
   6   2  10        7.10      -33.43     17.19 o 
   7   2  10       44.18        1.75     20.45 o 
 -15   3  10        3.00      202.16    292.82 o 
 -14   3  10       34.02       26.31     14.77 o 
 -13   3  10       44.16       20.54     10.73 o 
 -12   3  10      208.12      199.81     15.53 o 
 -11   3  10      528.44      538.80     25.24 o 
 -10   3  10      253.37      273.72     15.75 o 
  -9   3  10       13.90        1.24      7.48 o 
  -8   3  10       55.46       67.58     13.55 o 
  -7   3  10      149.78      121.14     33.35 o 
  -6   3  10       56.95       62.62     11.64 o 
  -5   3  10     1188.80     1158.07     42.20 o 
  -4   3  10     2073.82     1995.86     66.69 o 
  -3   3  10     2560.91     2430.04     51.17 o 
  -2   3  10      224.36      233.34     16.27 o 
  -1   3  10      441.76      446.94     19.11 o 
   0   3  10       84.52       66.36     11.41 o 
   1   3  10       50.79       43.78     13.63 o 
   2   3  10       23.86        9.42     10.64 o 
   3   3  10      361.20      434.02     26.34 o 
   4   3  10      691.47      778.24     34.63 o 
   5   3  10      149.17      179.89     22.83 o 
   6   3  10       41.03       37.32     19.15 o 
 -14   4  10       36.89       40.99     20.06 o 
 -13   4  10       25.57       19.73     11.35 o 
 -12   4  10        5.66      -10.10     10.85 o 
 -11   4  10       47.57       61.44     18.17 o 
 -10   4  10      138.04      161.18     13.76 o 
  -9   4  10      123.92      145.35     12.85 o 
  -8   4  10       86.91      103.84     11.13 o 
  -7   4  10      217.54      232.22     19.32 o 
  -6   4  10     1494.52     1493.41     38.80 o 
  -5   4  10      259.39      282.46     21.62 o 
  -4   4  10      199.07      210.29     16.78 o 
  -3   4  10        0.36       -6.33      7.77 o 
  -2   4  10      104.32      109.06     10.82 o 
  -1   4  10      895.12      884.84     25.03 o 
   0   4  10      347.62      360.51     18.12 o 
   1   4  10      208.78      250.35     24.01 o 
   2   4  10      508.01      574.06     22.48 o 
   3   4  10      496.67      523.63     29.27 o 
   4   4  10      307.46      325.40     25.39 o 
   5   4  10       40.55       23.21     18.41 o 
   6   4  10       60.35       52.56     21.12 o 
 -14   5  10        7.49       -2.08     16.15 o 
 -13   5  10       31.62       15.97     16.41 o 
 -12   5  10       79.67       63.02     14.24 o 
 -11   5  10       32.38       30.19     10.62 o 
 -10   5  10      156.60      175.40     14.68 o 
  -9   5  10       75.10       86.90     11.75 o 
  -8   5  10       59.95       56.49     10.31 o 
  -7   5  10        0.01       -2.44      7.70 o 
  -6   5  10       12.43       11.38      8.14 o 
  -5   5  10      432.91      421.00     17.21 o 
  -4   5  10       64.68       64.45     12.24 o 
  -3   5  10      206.21      209.96     16.47 o 
  -2   5  10      280.51      273.62     28.40 o 
  -1   5  10      401.17      381.26     18.10 o 
   0   5  10        1.19      -18.30      9.15 o 
   1   5  10        8.03        5.24     10.09 o 
   2   5  10        5.10      -13.78     10.50 o 
   3   5  10        2.55      -17.94     10.75 o 
   4   5  10        4.85      -42.72     21.36 o 
   5   5  10       93.65       89.62     29.70 o 
   6   5  10       79.11       35.43     30.22 o 
 -13   6  10        2.84       -9.21     14.07 o 
 -12   6  10        0.84        0.11     11.44 o 
 -11   6  10       36.12       20.62     15.90 o 
 -10   6  10       79.17       65.97     17.98 o 
  -9   6  10       77.38       90.68     17.45 o 
  -8   6  10        1.47        3.97      9.29 o 
  -7   6  10        0.30       -3.34      8.30 o 
  -6   6  10      107.03      134.61     15.88 o 
  -5   6  10      111.84      122.43     13.27 o 
  -4   6  10       92.15       83.60     22.78 o 
  -3   6  10       18.51       13.51      8.24 o 
  -2   6  10      129.00      130.85     17.02 o 
  -1   6  10       25.67        6.37     13.04 o 
   0   6  10       27.52       14.38     13.08 o 
   1   6  10       58.10       52.96     15.58 o 
   2   6  10      184.12      161.96     20.45 o 
   3   6  10      185.99      176.43     21.36 o 
   4   6  10        1.39       -2.61     24.49 o 
   5   6  10       21.51       12.50     27.09 o 
 -12   7  10       65.12       60.44     24.49 o 
 -11   7  10      103.33       86.63     19.21 o 
 -10   7  10       57.25       56.05     16.89 o 
  -9   7  10       68.49       33.09     15.73 o 
  -8   7  10       16.46       25.04     14.13 o 
  -7   7  10        0.26      -12.60     11.36 o 
  -6   7  10        3.92        2.67     13.29 o 
  -5   7  10       33.43       44.26     10.33 o 
  -4   7  10      240.82      317.04     16.82 o 
  -3   7  10      410.15      423.08     25.56 o 
  -2   7  10      278.44      290.54     22.93 o 
  -1   7  10      207.06      198.06     27.88 o 
   0   7  10        8.76        7.56     14.74 o 
   1   7  10        0.99        2.96     14.18 o 
   2   7  10        0.51       -6.81     16.93 o 
   3   7  10      121.06      117.78     19.36 o 
   4   7  10       62.09       39.88     27.09 o 
 -11   8  10        2.65        0.74     33.35 o 
 -10   8  10        1.44       -2.60     15.26 o 
  -9   8  10      325.14      346.84     26.40 o 
  -8   8  10      505.75      565.98     28.67 o 
  -7   8  10      434.21      425.42     47.41 o 
  -6   8  10      123.59      137.71     20.84 o 
  -5   8  10       29.58       18.02     13.13 o 
  -4   8  10        0.48      -15.01     11.77 o 
  -3   8  10       14.81       13.68     13.13 o 
  -2   8  10       12.03        9.86     13.72 o 
  -1   8  10      261.59      321.48     35.95 o 
   0   8  10      409.91      456.43     42.20 o 
   1   8  10      336.87      335.55     37.51 o 
   2   8  10       94.85       56.27     25.53 o 
   3   8  10       26.88       33.35     21.88 o 
 -10   9  10       66.94       75.00     18.69 o 
  -9   9  10        9.38       16.93     16.10 o 
  -8   9  10        4.26      -13.07     13.50 o 
  -7   9  10        7.97       -7.04     13.78 o 
  -6   9  10        8.97      -19.81     12.83 o 
  -5   9  10       49.69       32.93     15.21 o 
  -4   9  10        2.94       -8.72     12.24 o 
  -3   9  10        0.33       -3.01     12.98 o 
  -2   9  10       92.83      104.02     21.10 o 
  -1   9  10       87.72       89.10     27.61 o 
   0   9  10       39.12       22.93     23.97 o 
   1   9  10       27.32       72.94     26.57 o 
   2   9  10       46.95       38.04     24.49 o 
  -8  10  10       46.39       79.20     28.14 o 
  -7  10  10       15.04        3.44     14.84 o 
  -6  10  10        8.78       29.46     15.46 o 
  -5  10  10       16.34       39.15     16.32 o 
  -4  10  10        0.65       -4.41     23.19 o 
  -3  10  10        4.94        1.77     37.78 o 
  -2  10  10       82.11       69.25     17.58 o 
  -1  10  10       40.60       52.70     28.40 o 
   0  10  10       13.20       26.57     25.01 o 
 -14   1  11       69.53       62.54     15.46 o 
 -13   1  11       47.06       45.96     14.09 o 
 -12   1  11        1.29       -4.90     10.50 o 
 -11   1  11       15.76       10.54     11.72 o 
 -10   1  11       21.90       26.82     13.29 o 
  -9   1  11       27.40       35.95     11.57 o 
  -8   1  11      797.88      858.74     28.74 o 
  -7   1  11     1156.11     1129.30     64.35 o 
  -6   1  11      600.57      624.09     24.32 o 
  -5   1  11       65.24       65.23     12.46 o 
  -4   1  11        5.21       10.14     10.01 o 
  -3   1  11      158.16      176.84     15.63 o 
  -2   1  11      408.97      394.95     20.25 o 
  -1   1  11       73.71       75.90      9.62 o 
   0   1  11      465.21      464.19     19.81 o 
   1   1  11     1078.96     1060.59     39.34 o 
   2   1  11      103.20      126.29     18.58 o 
   3   1  11       94.63      108.80     23.97 o 
   4   1  11       77.20       89.20     19.28 o 
   5   1  11      147.68      126.95     25.53 o 
   6   1  11       20.27      -38.56     19.28 o 
 -14   2  11       25.13        0.48     12.24 o 
 -13   2  11       33.08       31.07     13.41 o 
 -12   2  11       66.82       57.65     13.57 o 
 -11   2  11       88.97       82.23     14.35 o 
 -10   2  11      133.24      163.06     16.57 o 
  -9   2  11      395.75      435.59     21.86 o 
  -8   2  11     1079.04     1066.28     34.13 o 
  -7   2  11        0.49      -10.42      8.75 o 
  -6   2  11      126.03      116.35     15.11 o 
  -5   2  11      541.03      522.73     24.75 o 
  -4   2  11      263.42      294.38     18.15 o 
  -3   2  11      517.35      478.41     21.07 o 
  -2   2  11      511.72      533.52     19.42 o 
  -1   2  11     1510.95     1527.17     34.25 o 
   0   2  11      244.46      262.60     16.82 o 
   1   2  11       29.23       26.83     13.63 o 
   2   2  11        0.19      -13.82     13.25 o 
   3   2  11       68.55       71.39     17.50 o 
   4   2  11      127.97      127.40     29.18 o 
   5   2  11       22.68       -3.22     18.04 o 
 -14   3  11       12.05       -2.69     13.62 o 
 -13   3  11       11.65       11.46     18.76 o 
 -12   3  11       86.52       53.47     14.39 o 
 -11   3  11        0.32       -8.32     10.83 o 
 -10   3  11        1.31       -3.21     10.26 o 
  -9   3  11      100.56      107.38     15.05 o 
  -8   3  11        0.88      -11.98     10.00 o 
  -7   3  11      383.01      439.83     21.81 o 
  -6   3  11      719.53      745.39     40.12 o 
  -5   3  11      200.64      221.38     36.47 o 
  -4   3  11       29.04        6.44      9.93 o 
  -3   3  11       23.80        8.10     10.68 o 
  -2   3  11       71.68       60.69     14.55 o 
  -1   3  11      561.56      516.70     22.80 o 
   0   3  11        2.15      -11.74      9.90 o 
   1   3  11       43.54       51.99     13.66 o 
   2   3  11       49.36       29.02     16.02 o 
   3   3  11      218.22      226.88     22.76 o 
   4   3  11       38.91       22.97     17.84 o 
   5   3  11        0.86       -6.54     18.21 o 
 -14   4  11        4.89       29.18     18.76 o 
 -13   4  11        4.14        7.27     12.98 o 
 -12   4  11        0.30       20.19     12.77 o 
 -11   4  11        2.94       -2.76     14.07 o 
 -10   4  11        0.86       -6.03      9.73 o 
  -9   4  11        9.37       11.48     11.08 o 
  -8   4  11       27.37       24.65     11.52 o 
  -7   4  11      112.92      136.48     15.52 o 
  -6   4  11       46.34       56.26     12.91 o 
  -5   4  11       22.88        9.26     10.18 o 
  -4   4  11       16.82        9.95     10.25 o 
  -3   4  11       43.57       31.71     10.97 o 
  -2   4  11       14.06       -7.41     12.83 o 
  -1   4  11      428.98      389.83     18.93 o 
   0   4  11      111.27       93.74     13.63 o 
   1   4  11       75.43       62.62     12.91 o 
   2   4  11      159.43      168.82     20.43 o 
   3   4  11       66.93       28.58     17.13 o 
   4   4  11        0.17      -24.28     16.20 o 
   5   4  11        6.43      -15.52     18.97 o 
 -13   5  11       27.53       11.20     12.24 o 
 -12   5  11       15.87       16.59     13.50 o 
 -11   5  11        5.07       -9.11     11.47 o 
 -10   5  11        0.08       -8.01     11.18 o 
  -9   5  11       31.11       36.31     12.77 o 
  -8   5  11       54.89       72.91     16.67 o 
  -7   5  11      296.52      313.73     20.99 o 
  -6   5  11      645.89      638.92     26.53 o 
  -5   5  11      340.29      363.80     36.47 o 
  -4   5  11      263.20      259.10     19.25 o 
  -3   5  11      280.75      300.14     16.05 o 
  -2   5  11       26.99       36.95     16.71 o 
  -1   5  11      117.73      112.31     13.76 o 
   0   5  11      244.08      259.43     17.52 o 
   1   5  11      512.28      539.51     23.20 o 
   2   5  11      277.43      292.20     19.71 o 
   3   5  11       65.16       87.01     29.18 o 
   4   5  11       34.06       19.28     27.61 o 
 -12   6  11       67.87       73.67     13.95 o 
 -11   6  11      241.92      217.86     17.70 o 
 -10   6  11      299.11      308.96     31.00 o 
  -9   6  11      137.68      142.93     18.26 o 
  -8   6  11       65.51       59.37     22.67 o 
  -7   6  11       19.58       32.65     12.39 o 
  -6   6  11        6.90       12.58     10.32 o 
  -5   6  11       15.14       32.45     22.40 o 
  -4   6  11      193.10      221.47     25.53 o 
  -3   6  11      663.25      669.21     76.33 o 
  -2   6  11      662.84      635.94     29.66 o 
  -1   6  11      351.37      341.86     24.82 o 
   0   6  11      167.99      200.62     35.43 o 
   1   6  11      166.07      160.99     32.83 o 
   2   6  11       26.28       23.35     16.15 o 
   3   6  11       76.38       40.12     27.61 o 
   4   6  11       67.17       31.26     29.18 o 
 -11   7  11        1.81      -20.94     10.47 o 
 -10   7  11        5.65      -13.26     17.13 o 
  -9   7  11       10.02       21.07     11.15 o 
  -8   7  11        0.34       -6.17     11.66 o 
  -7   7  11        1.45        6.74     16.15 o 
  -6   7  11        6.29       14.90     12.14 o 
  -5   7  11       58.11       66.86     13.57 o 
  -4   7  11      110.50      121.92     29.18 o 
  -3   7  11       86.96       93.43     17.73 o 
  -2   7  11        6.65       -2.19     14.59 o 
  -1   7  11        1.51       -4.34     14.33 o 
   0   7  11        3.40       28.63     16.37 o 
   1   7  11       12.91        1.34     15.83 o 
   2   7  11       89.69      109.87     19.73 o 
   3   7  11       68.34       54.88     19.43 o 
 -10   8  11       30.64       20.07     16.84 o 
  -9   8  11       23.62       -2.80     15.42 o 
  -8   8  11        1.09       -2.01     14.15 o 
  -7   8  11        0.49       -4.23     10.06 o 
  -6   8  11        4.04        0.32     11.03 o 
  -5   8  11        0.38       -3.48     10.97 o 
  -4   8  11      103.18       43.77     23.97 o 
  -3   8  11       21.95        3.65     22.40 o 
  -2   8  11        4.45      -10.94     22.93 o 
  -1   8  11       46.22       64.09     26.05 o 
   0   8  11       34.00       26.05     24.49 o 
   1   8  11       29.83       16.15     23.45 o 
  -8   9  11       89.93       69.17     18.62 o 
  -7   9  11       36.33       37.81     16.53 o 
  -6   9  11       44.46       63.58     17.67 o 
  -5   9  11       49.60      105.77     28.66 o 
  -4   9  11       21.90       39.60     25.01 o 
  -3   9  11        1.60      -37.51     18.76 o 
  -2   9  11       20.00       64.09     26.57 o 
  -1   9  11       17.32       10.42     23.97 o 
   0   9  11       14.63       29.18     22.93 o 
 -14   0  12       22.67       37.51     22.40 o 
 -13   0  12       36.84       38.56     21.36 o 
 -12   0  12       81.94       90.14     22.93 o 
 -11   0  12       19.03       27.09     18.76 o 
 -10   0  12      235.73      218.31     28.14 o 
  -9   0  12      165.47      159.96     24.49 o 
  -8   0  12      570.18      576.26     34.91 o 
  -7   0  12      540.41      585.64     35.43 o 
  -6   0  12      658.85      618.99     35.43 o 
  -5   0  12     1378.47     1368.24     52.62 o 
  -4   0  12     1487.53     1587.07     58.88 o 
  -3   0  12      318.11      349.09     31.26 o 
  -2   0  12        7.92       -7.44     10.75 o 
  -1   0  12      124.16       85.71     15.65 o 
   0   0  12       74.04       44.81     22.40 o 
   1   0  12      213.78      193.30     28.66 o 
   2   0  12      489.99      509.05     43.25 o 
   3   0  12      566.93      619.51     47.41 o 
   4   0  12      270.33      295.43     38.04 o 
 -14   1  12       12.00       -0.27     13.78 o 
 -13   1  12        0.33      -19.44     11.60 o 
 -12   1  12        0.37      -14.94     11.26 o 
 -11   1  12       70.87       68.57     14.84 o 
 -10   1  12       33.64       22.14     20.06 o 
  -9   1  12      277.40      286.81     20.45 o 
  -8   1  12      192.24      178.30     17.84 o 
  -7   1  12      145.30      136.66     34.13 o 
  -6   1  12       30.10       15.46     11.26 o 
  -5   1  12       65.39       60.43     13.41 o 
  -4   1  12       30.65        1.93     10.89 o 
  -3   1  12      137.15      161.86     39.08 o 
  -2   1  12      315.92      354.34     18.51 o 
  -1   1  12      291.59      322.66     17.94 o 
   0   1  12       65.61       69.11     16.02 o 
   1   1  12      146.23      135.40     19.80 o 
   2   1  12      164.74      162.77     20.76 o 
   3   1  12        1.82      -31.15     15.58 o 
   4   1  12       61.82       28.99     19.48 o 
 -14   2  12        2.88       -7.89     13.08 o 
 -13   2  12        0.26       -8.76     12.31 o 
 -12   2  12        6.57      -11.31     11.50 o 
 -11   2  12        3.06       -9.40     16.93 o 
 -10   2  12        2.96       -9.90     10.01 o 
  -9   2  12       15.05       17.76     11.77 o 
  -8   2  12       16.95       11.45     11.35 o 
  -7   2  12      103.66       86.27     23.45 o 
  -6   2  12       73.89       65.66     13.39 o 
  -5   2  12       27.81       10.37     11.57 o 
  -4   2  12       42.19       43.44     12.88 o 
  -3   2  12       31.89       17.19     11.25 o 
  -2   2  12        0.12      -14.50      7.99 o 
  -1   2  12       22.08        9.81     10.50 o 
   0   2  12      115.29       84.54     23.61 o 
   1   2  12        0.35       -9.83     14.59 o 
   2   2  12       62.59       46.63     24.49 o 
   3   2  12        0.28      -17.72     16.58 o 
   4   2  12       35.72       31.96     21.10 o 
 -13   3  12        0.19       11.41     13.14 o 
 -12   3  12       61.57       59.27     15.09 o 
 -11   3  12      177.47      188.65     33.87 o 
 -10   3  12      247.99      276.40     21.12 o 
  -9   3  12      137.01      160.87     17.77 o 
  -8   3  12      154.10      168.30     20.06 o 
  -7   3  12        2.02       -6.33     10.14 o 
  -6   3  12      190.63      205.38     18.76 o 
  -5   3  12        7.80       -7.90     10.31 o 
  -4   3  12       38.90       18.54     12.13 o 
  -3   3  12      593.29      565.65     25.45 o 
  -2   3  12      223.10      244.51     16.93 o 
  -1   3  12      438.94      390.78     23.58 o 
   0   3  12        3.46      -16.21     11.12 o 
   1   3  12       78.27       91.03     18.23 o 
   2   3  12      175.59      221.76     23.02 o 
   3   3  12       16.59       23.15     18.21 o 
   4   3  12       13.97       -3.61     21.62 o 
 -13   4  12      144.00       93.50     17.64 o 
 -12   4  12      123.81       90.21     17.21 o 
 -11   4  12       37.38       28.49     13.52 o 
 -10   4  12        0.10      -15.92     11.35 o 
  -9   4  12       50.84       31.49     12.75 o 
  -8   4  12        9.75        4.17     11.25 o 
  -7   4  12      184.25      149.71     17.50 o 
  -6   4  12      192.14      170.60     17.89 o 
  -5   4  12      348.25      367.40     41.42 o 
  -4   4  12      294.22      324.09     68.52 o 
  -3   4  12      435.93      459.27     26.34 o 
  -2   4  12        4.34       -1.04     10.90 o 
  -1   4  12       45.55       35.85     12.80 o 
   0   4  12        3.11        9.46     11.81 o 
   1   4  12       15.91        8.33     12.50 o 
   2   4  12       60.18      105.04     19.65 o 
   3   4  12      203.47      232.08     25.39 o 
 -12   5  12       38.78       29.05     19.02 o 
 -11   5  12       23.29        8.72     20.84 o 
 -10   5  12       25.39       29.79     14.25 o 
  -9   5  12       18.52       21.23     12.82 o 
  -8   5  12      185.13      192.69     32.83 o 
  -7   5  12       23.02        1.53     11.47 o 
  -6   5  12       11.30       10.90     11.52 o 
  -5   5  12       74.55       47.86     13.26 o 
  -4   5  12        0.26      -10.73     11.27 o 
  -3   5  12       73.05      102.03     17.95 o 
  -2   5  12      128.62      123.55     15.19 o 
  -1   5  12      167.31      160.09     19.19 o 
   0   5  12      174.97      185.70     22.18 o 
   1   5  12       68.50       71.35     14.79 o 
   2   5  12        1.21       -9.90     24.49 o 
   3   5  12        3.25       31.26     26.05 o 
 -12   6  12       28.88       27.83     15.81 o 
 -11   6  12        0.01      -10.57     20.32 o 
 -10   6  12       52.26       31.92     14.46 o 
  -9   6  12      140.55      100.89     17.77 o 
  -8   6  12        4.41       -0.27     11.44 o 
  -7   6  12        1.00       -2.66     14.59 o 
  -6   6  12       11.11        6.56     11.52 o 
  -5   6  12       92.34      115.06     21.62 o 
  -4   6  12       34.26       36.92     20.84 o 
  -3   6  12       54.82       54.14     17.30 o 
  -2   6  12       17.69        8.10     15.46 o 
  -1   6  12       63.74       36.19     20.58 o 
   0   6  12        6.07        8.17     19.80 o 
   1   6  12        8.61       -0.32     15.87 o 
   2   6  12        6.60      -12.27     16.67 o 
 -10   7  12       90.04       67.95     17.13 o 
  -9   7  12       35.21       73.73     17.19 o 
  -8   7  12       45.24       60.72     15.52 o 
  -7   7  12       17.92       13.01     14.07 o 
  -6   7  12        9.83       -6.68     11.09 o 
  -5   7  12        0.04        0.52     11.66 o 
  -4   7  12      100.47       63.57     27.61 o 
  -3   7  12      220.11      245.82     35.69 o 
  -2   7  12      279.59      297.20     37.25 o 
  -1   7  12      230.88      224.79     23.81 o 
   0   7  12       77.11       64.45     18.91 o 
   1   7  12        3.63       -4.98     23.19 o 
  -9   8  12        0.56       -3.21     13.48 o 
  -8   8  12        4.77       26.57     14.55 o 
  -7   8  12       56.31       33.70     19.54 o 
  -6   8  12      104.59      103.71     17.62 o 
  -5   8  12      112.65      112.54     29.18 o 
  -4   8  12      185.66      273.54     38.56 o 
  -3   8  12      151.44      140.16     31.78 o 
  -2   8  12      101.55      153.18     33.35 o 
  -1   8  12       15.43       19.28     25.53 o 
  -6   9  12        0.56       21.36     25.53 o 
  -5   9  12        9.66       20.84     23.97 o 
  -4   9  12        8.89      -18.24     22.40 o 
 -13   1  13       65.87       47.94     15.79 o 
 -12   1  13        4.07       -9.92     11.72 o 
 -11   1  13        3.38       -4.63     12.46 o 
 -10   1  13      255.71      253.91     23.45 o 
  -9   1  13        8.10      -11.72     11.79 o 
  -8   1  13        4.38       -8.08     11.42 o 
  -7   1  13      188.42      182.36     31.26 o 
  -6   1  13      402.64      446.05     23.81 o 
  -5   1  13      302.51      359.73     24.49 o 
  -4   1  13        3.91       -7.33     11.40 o 
  -3   1  13        1.56      -17.61     11.40 o 
  -2   1  13       84.10       59.52     13.19 o 
  -1   1  13      117.38       78.18     17.67 o 
   0   1  13        6.41      -11.93     16.41 o 
   1   1  13      177.77      154.97     32.83 o 
   2   1  13      232.26      199.70     23.58 o 
   3   1  13       22.52        0.23     17.84 o 
 -13   2  13        4.83        0.77     13.78 o 
 -12   2  13        7.59       18.76     14.37 o 
 -11   2  13       63.33       69.98     15.84 o 
 -10   2  13       70.74       63.98     32.04 o 
  -9   2  13      418.81      478.31     36.99 o 
  -8   2  13      518.27      499.15     36.99 o 
  -7   2  13      381.65      427.61     24.62 o 
  -6   2  13      131.06      150.21     17.67 o 
  -5   2  13        0.15        1.07     13.55 o 
  -4   2  13       85.65       77.23     15.26 o 
  -3   2  13       19.19        0.39     10.72 o 
  -2   2  13        2.49       -4.15     11.51 o 
  -1   2  13      342.13      331.14     25.00 o 
   0   2  13      466.76      525.73     30.58 o 
   1   2  13      734.32      725.12     34.99 o 
   2   2  13      128.86      161.28     22.47 o 
   3   2  13        0.85      -24.04     17.50 o 
 -13   3  13       11.26        8.94     14.47 o 
 -12   3  13       29.27       21.04     26.57 o 
 -11   3  13       22.91       15.61     13.57 o 
 -10   3  13        5.43       -8.80     12.24 o 
  -9   3  13        0.66       -7.23     13.03 o 
  -8   3  13        1.36       -0.75     11.47 o 
  -7   3  13       23.86       13.80     12.52 o 
  -6   3  13        4.20        2.17     11.85 o 
  -5   3  13       19.96       18.18     13.02 o 
  -4   3  13      226.89      234.83     32.04 o 
  -3   3  13      354.28      392.13     25.76 o 
  -2   3  13       23.78       24.06     12.86 o 
  -1   3  13       12.46       21.39     13.11 o 
   0   3  13       73.21       64.22     17.84 o 
   1   3  13        1.42       -3.73     16.69 o 
   2   3  13       27.26        9.87     18.23 o 
 -12   4  13       33.54       17.98     14.68 o 
 -11   4  13       10.52        5.93     13.26 o 
 -10   4  13        5.05        7.03     12.98 o 
  -9   4  13        0.07        3.05     12.14 o 
  -8   4  13       32.60       29.25     13.64 o 
  -7   4  13      164.46      131.62     17.39 o 
  -6   4  13       17.13       13.41     13.00 o 
  -5   4  13       20.41       -5.55     14.33 o 
  -4   4  13      102.14      110.09     17.27 o 
  -3   4  13       23.36        8.80     15.24 o 
  -2   4  13        7.95       -2.11     11.86 o 
  -1   4  13       49.53       27.92     13.57 o 
   0   4  13       44.06       56.50     14.42 o 
   1   4  13        2.19        4.44     17.50 o 
   2   4  13        0.28      -10.33     17.30 o 
 -11   5  13       13.14       -9.68     13.76 o 
 -10   5  13        6.55        2.77     18.76 o 
  -9   5  13        3.07       -7.29     12.50 o 
  -8   5  13       17.69       27.32     14.25 o 
  -7   5  13       47.08       35.93     27.35 o 
  -6   5  13      239.48      251.19     47.15 o 
  -5   5  13      395.12      434.89     25.65 o 
  -4   5  13      164.00      179.85     21.53 o 
  -3   5  13      440.72      448.44     42.21 o 
  -2   5  13       18.80       20.84     14.98 o 
  -1   5  13       40.77       36.86     14.41 o 
   0   5  13        0.00      -14.08     12.37 o 
   1   5  13       11.37        4.17     25.53 o 
 -10   6  13       41.25       39.21     16.47 o 
  -9   6  13       65.38       70.63     20.58 o 
  -8   6  13       92.07       82.28     17.24 o 
  -7   6  13       26.67       39.79     15.04 o 
  -6   6  13       75.23       40.87     14.99 o 
  -5   6  13       47.02       23.97     26.57 o 
  -4   6  13        8.20       17.53     18.76 o 
  -3   6  13      245.09      237.80     24.11 o 
  -2   6  13      145.74      155.58     37.51 o 
  -1   6  13      100.32       85.34     19.34 o 
   0   6  13       61.16       76.39     20.58 o 
  -9   7  13        1.56      -23.04     11.52 o 
  -8   7  13       19.77        5.52     13.87 o 
  -7   7  13       59.49       19.54     16.93 o 
  -6   7  13        2.07      -10.48     12.91 o 
  -5   7  13       93.69       89.10     30.22 o 
  -4   7  13      196.87      223.34     31.78 o 
  -3   7  13       78.35       79.53     22.93 o 
  -2   7  13        3.88      -29.37     21.62 o 
  -1   7  13        0.06        5.78     20.06 o 
  -6   8  13        5.46       18.24     26.05 o 
  -5   8  13        0.52       23.97     26.57 o 
 -12   0  14       34.14        2.61     21.36 o 
 -11   0  14      297.89      285.53     34.91 o 
 -10   0  14      308.93      268.85     32.83 o 
  -9   0  14       11.09       -7.29     17.72 o 
  -8   0  14       82.38       87.53     23.97 o 
  -7   0  14       23.18       12.50     19.80 o 
  -6   0  14       13.75       43.77     22.40 o 
  -5   0  14       24.47       31.26     21.36 o 
  -4   0  14       36.50       39.08     20.84 o 
  -3   0  14      288.58      339.71     30.74 o 
  -2   0  14      315.57      354.82     36.47 o 
  -1   0  14      165.06      207.89     33.35 o 
   0   0  14       78.32       82.84     28.14 o 
   1   0  14        9.86       17.72     25.01 o 
 -12   1  14       35.83       16.91     15.09 o 
 -11   1  14       11.07       -2.21     13.41 o 
 -10   1  14       43.44       26.74     15.29 o 
  -9   1  14      262.72      213.77     23.19 o 
  -8   1  14       69.30       90.35     17.43 o 
  -7   1  14       53.30       63.94     22.93 o 
  -6   1  14       21.61        7.94     13.26 o 
  -5   1  14       81.82       93.78     17.13 o 
  -4   1  14        0.77       -1.77     13.41 o 
  -3   1  14       10.25      -10.11     11.47 o 
  -2   1  14       70.91       56.63     14.13 o 
  -1   1  14      153.38      168.35     21.70 o 
   0   1  14       77.70       96.41     20.06 o 
   1   1  14       92.43      100.85     21.18 o 
 -12   2  14       20.44        2.46     13.64 o 
 -11   2  14        1.29       -2.60     12.98 o 
 -10   2  14       38.37       17.41     23.97 o 
  -9   2  14        0.31       15.35     14.14 o 
  -8   2  14        0.65       -5.60     23.97 o 
  -7   2  14        1.85       -5.42     12.75 o 
  -6   2  14       12.09        2.78     13.20 o 
  -5   2  14        0.18      -13.16     13.13 o 
  -4   2  14        4.52      -12.35     13.20 o 
  -3   2  14       20.22        8.97     13.04 o 
  -2   2  14        7.85       -7.95     11.97 o 
  -1   2  14        3.60       -9.67     16.39 o 
   0   2  14        0.33       10.25     16.93 o 
   1   2  14        0.54       13.30     18.38 o 
 -11   3  14        4.08       12.71     15.36 o 
 -10   3  14       68.69       64.83     17.72 o 
  -9   3  14      151.15      103.04     19.80 o 
  -8   3  14      116.48      114.26     24.75 o 
  -7   3  14       60.44       44.06     15.50 o 
  -6   3  14       72.42       77.82     16.40 o 
  -5   3  14      157.81      167.04     20.70 o 
  -4   3  14       36.65        6.25     22.40 o 
  -3   3  14        0.61      -23.40     11.70 o 
  -2   3  14      186.88      146.89     18.78 o 
  -1   3  14      171.51      170.14     18.43 o 
   0   3  14       62.67       93.54     20.25 o 
 -11   4  14       98.13       87.12     22.93 o 
 -10   4  14       67.88       60.04     16.84 o 
  -9   4  14       19.26        4.68     13.97 o 
  -8   4  14       22.66        6.84     14.27 o 
  -7   4  14        1.60       -7.32     14.59 o 
  -6   4  14       58.28       36.45     15.76 o 
  -5   4  14      187.01      170.45     29.70 o 
  -4   4  14      294.30      282.08     34.91 o 
  -3   4  14      517.95      543.42     25.34 o 
  -2   4  14       96.36       83.95     15.85 o 
  -1   4  14       55.77       47.97     15.72 o 
   0   4  14        3.72        3.73     17.13 o 
 -10   5  14        1.66      -14.70     13.39 o 
  -9   5  14       22.47        5.42     28.66 o 
  -8   5  14       38.41       43.47     16.37 o 
  -7   5  14       43.12       32.37     14.41 o 
  -6   5  14      118.03      103.80     18.59 o 
  -5   5  14       64.16       88.58     29.18 o 
  -4   5  14        6.86       -8.52     36.21 o 
  -3   5  14        3.43       14.73     13.61 o 
  -2   5  14       46.58       41.83     15.23 o 
  -1   5  14       10.46       15.31     14.43 o 
  -8   6  14        3.62       -3.55     13.60 o 
  -7   6  14        0.90       -4.09     13.96 o 
  -6   6  14       20.83       -2.45     13.73 o 
  -5   6  14        0.31        9.86     21.88 o 
  -4   6  14       71.88       94.65     20.96 o 
  -3   6  14      183.91      158.81     23.39 o 
 -11   1  15       79.19       72.05     18.54 o 
 -10   1  15       35.97       21.92     16.47 o 
  -9   1  15       29.71       20.92     15.40 o 
  -8   1  15       93.43       93.11     18.01 o 
  -7   1  15      108.76      100.94     18.95 o 
  -6   1  15       36.21       30.51     16.20 o 
  -5   1  15      164.08      170.79     21.92 o 
  -4   1  15       73.77       88.74     15.49 o 
  -3   1  15       65.51       61.07     15.39 o 
  -2   1  15       45.92       73.59     35.95 o 
  -1   1  15      268.15      270.24     26.89 o 
 -10   2  15       10.22        4.84     15.50 o 
  -9   2  15       10.05       -6.94     14.75 o 
  -8   2  15       49.53       56.49     17.43 o 
  -7   2  15      227.26      286.96     27.61 o 
  -6   2  15      278.08      308.17     46.89 o 
  -5   2  15      130.04      130.50     20.99 o 
  -4   2  15       10.33       -5.90     30.22 o 
  -3   2  15        6.57      -12.19     13.83 o 
  -2   2  15        1.98        0.08     17.43 o 
 -10   3  15       24.28       10.47     15.50 o 
  -9   3  15        3.79       -6.54     14.65 o 
  -8   3  15        0.90       -0.75     14.75 o 
  -7   3  15        0.31       -6.94     14.68 o 
  -6   3  15        0.03      -27.54     13.77 o 
  -5   3  15        1.88      -22.40     22.93 o 
  -4   3  15       37.56       28.26     14.36 o 
  -3   3  15       56.44       51.67     15.99 o 
  -2   3  15       35.41       39.77     15.87 o 
  -9   4  15       20.40       -5.28     14.39 o 
  -8   4  15        0.96        0.44     14.63 o 
  -7   4  15       23.28       23.52     16.93 o 
  -6   4  15        6.50      -13.72     15.15 o 
  -5   4  15        5.14      -43.77     21.88 o 
  -4   4  15       59.24       49.14     15.63 o 
  -3   4  15       26.77       16.93     18.05 o 
  -7   0  16       26.03      -17.72     23.97 o 
  -6   0  16       11.89      -20.32     22.40 o 
  -5   0  16        4.28      -23.45     21.88 o 
  -7   1  16       21.24        2.29     22.40 o 
  -6   1  16       10.85      -10.25     16.20 o 
                                                 
